# Supplementary material for: Chemotaxing neutrophils enter alternate branches at capillary bifurcations
Source: Nat Commun. 2020 May 13;11:2385. doi: 10.1038/s41467-020-15476-6 (PMC7220926; doi:10.1038/s41467-020-15476-6)
Supplement: Supplementary file 8 — Source Data [file 41467_2020_15476_MOESM8_ESM.xlsx]

## Sheet: Fig. 2d and e
Fig. 2d
Directional patterns for 4 neutrophils squads passing through bifurcation					Measured total # of events from 4 donors	Frequency of measured event corresponding to each pattern	Predicted frequency
L	L	L	L	LLLL	0	0	6.25
L	L	L	R	LLLR	0	0	6.25
L	L	R	L	LLRL	3	4.41176	6.25
L	L	R	R	LLRR	0	0	6.25
L	R	L	L	LRLL	8	11.7647	6.25
L	R	L	R	LRLR	18	26.4706	6.25
L	R	R	L	LRRL	3	4.41176	6.25
L	R	R	R	LRRR	1	1.47059	6.25
R	L	L	L	RLLL	2	2.94118	6.25
R	L	L	R	RLLR	4	5.88235	6.25
R	L	R	L	RLRL	20	29.4118	6.25
R	L	R	R	RLRR	7	10.2941	6.25
R	R	L	L	RRLL	2	2.94118	6.25
R	R	L	R	RRLR	0	0	6.25
R	R	R	L	RRRL	0	0	6.25
R	R	R	R	RRRR	0	0	6.25
Fig. 2e
Predicted precentage of LRLR and RLRL combined	Measured precentage of LRLR and RLRL combined
12.5	55.8824

## Sheet: Fig. 3b
	Donor 1				Donor 2				Donor 3				Donor 4				Donor 5				Donor 6
Bifurcation unit #	L	R		Bifurcation unit #	L	R		Bifurcation unit #	L	R		Bifurcation unit #	L	R		Bifurcation unit #	L	R			L	R
1	2	3		1	3	4		1	2	4		1	2	3		1	3	2			4	3
2	4	5		2	2	4		2	4	4		2	3	2		2	5	1			4	3
3	5	3		3	2	3		3	3	3		3	2	3		3	2	3			4	2
4	3	3		4	4	2		4	3	2		4	2	4		4	2	1			3	3
5	5	2		5	5	4		5	4	4		5	2	3		5	1	4			4	3
6	3	4		6	0	2		6	4	5		6	2	3		6	3	1			3	4
7	3	2		7	5	3		7	4	4		7	1	2		7	1	4			3	4
8	3	4		8	3	3		8	4	2		8	2	2		8	2	4			2	3
9	1	2		9	2	3		9	3	4		9	4	3		9	3	4			1	4
10	6	3		10	4	5		10	4	2		Sum	20	25		10	4	2			3	3
11	1	1		11	3	2		11	4	6			0.444444	0.555556		11	4	7			5	1
12	2	2		Sum	33	33		12	2	2		Percentage	44.4444	55.5556		12	5	3			3	4
Sum	38	34			0.5	0.5		Sum	39	38						Sum	35	36			3	3
	0.527778	0.472222		Percentage	50	50			0.506494	0.493506							0.492958	0.507042		Sum	42	40
Percentage	52.7778	47.2222						Percentage	50.6494	49.3506						Percentage	49.2958	50.7042			0.512195	0.487805
																				Percentage	51.2195	48.7805
These raw data are plotted in graphpad prism to get the boxplot

## Sheet: Fig. 3c
	# of event with neutrophils entering different branch	# of event with neutrophils entering the same branch	Percent of D	Percent of S	Percent of Different	Percent of Same
Donor 1	74	17	0.813187	0.186813	81.3187	18.6813	These raw data are plotted in graphpad prism to get the plot
Donor 2	62	17	0.78481	0.21519	78.481	21.519
Donor 3	65	26	0.714286	0.285714	71.4286	28.5714

## Sheet: Fig. 3d
Raw data										Calculated from Raw data
3x5 channel			5x5 channel			10x5 channel	S or D			Contact
Condition	S or D		Condition	S or D							Different	Same
							D			3x5	100	0
Distanct	D		Distanct	D		Distanct	D			5x5	95	5
Distanct	D		Distanct	D		Distanct	D			10x5	75.5	24.5
Distanct	D		Distanct	D		Distanct	D
Distanct	D		Distanct	S		Distanct	D			Distant
Distanct	D		Distanct	D		Distanct	D				Percentage of D	Percentage of S
Distanct	D		Distanct	D		Distanct	D			3x5	95	5
Distanct	D		Distanct	D		Distanct	D			5x5	94.7	5.3
Distanct	D		Distanct	D		Distanct	D			10x5	59.1	40.9
Distanct	D		Distanct	D		Distanct	D
Distanct	D		Distanct	D		Distanct	D			Individual
Distanct	D		Distanct	D		Distanct	D				Percentage of D	Percentage of S
Distanct	D		Distanct	D		Distanct	D			3x5	53	47
Distanct	D		Distanct	D		Distanct	S			5x5	56	44
Distanct	D		Distanct	D		Distanct	S			10x5	54.5	45.5
Distanct	D		Distanct	D		Distanct	S
Distanct	D		Distanct	D		Distanct	S
Distanct	D		Distanct	D		Distanct	S
Distanct	D		Distanct	D		Distanct	S
Distanct	D		Distanct	D		Distanct	S
Distanct	D					Distanct	S
Distanct	D		contact	D		Distanct	S
Distanct	S		contact	D		Distanct
			contact	D			D
contact	D		contact	D		contact	D
contact	D		contact	D		contact	D
contact	D		contact	D		contact	D
contact	D		contact	D		contact	D
contact	D		contact	D		contact	D
contact	D		contact	D		contact	D
contact	D		contact	D		contact	D
contact	D		contact	D		contact	D
contact	D		contact	D		contact	D
contact	D		contact	D		contact	D
contact	D		contact	D		contact	D
contact	D		contact	D		contact	D
contact	D		contact	D		contact	D
contact	D		contact	D		contact	D
contact	D		contact	D		contact	D
contact	D		contact	D		contact	D
contact	D		contact	D		contact	D
contact	D		contact	D		contact	D
contact	D		contact	D		contact	D
contact	D		contact	D		contact	D
contact	D		contact	D		contact	D
contact	D		contact	D		contact	D
contact	D		contact	D		contact	D
contact	D		contact	D		contact	D
contact	D		contact	D		contact	D
contact	D		contact	D		contact	D
contact	D		contact	D		contact	D
contact	D		contact	D		contact	D
contact	D		contact	D		contact	D
contact	D		contact	D		contact	D
contact	D		contact	D		contact	D
contact	D		contact	D		contact	D
contact	D		contact	D		contact	D
contact	D		contact	D		contact	D
contact	D		contact	D		contact	D
contact	D		contact	S		contact	D
contact	D		contact	S		contact	S
contact	D					contact	S
contact	D		individual	D		contact	S
contact	D		individual	D		contact	S
contact	D		individual	D		contact	S
contact	D		individual	D		contact	S
contact	D		individual	D		contact	S
contact	D		individual	D		contact	S
contact	D		individual	D		contact	S
contact	D		individual	D		contact	S
contact	D		individual	D		contact	S
contact	D		individual	D		contact	S
contact	D		individual	D		contact
contact	D		individual	D			D
contact	D		individual	D		individual	D
contact	D		individual	D		individual	D
contact	D		individual	D		individual	D
contact	D		individual	D		individual	D
			individual	D		individual	D
Individual	D		individual	D		individual	D
Individual	D		individual	S		individual	D
Individual	D		individual	S		individual	D
Individual	D		individual	S		individual	D
individual	D		individual	S		individual	D
individual	D		individual	S		individual	D
Individual	D		individual	S		individual	S
Individual	D		individual	S		individual	S
Individual	D		individual	S		individual	S
Individual	D		individual	S		individual	S
Individual	D		individual	S		individual	S
Individual	D		individual	S		individual	S
Individual	D		individual	S		individual	S
Individual	D		individual	S		individual	S
Individual	D		individual	S		individual	S
Individual	D					individual	S
Individual	D					individual
Individual	D
Individual	D
Individual	D
Individual	D
Individual	D
Individual	D
Individual	D
Individual	D
Individual	D
Individual	D
Individual	D
Individual	D
Individual	D
Individual	D
Individual	D
Individual	S
Individual	S
Individual	S
Individual	S
Individual	S
Individual	S
Individual	S
Individual	S
Individual	S
Individual	S
Individual	S
Individual	S
Individual	S
Individual	S
Individual	S
Individual	S
Individual	S
Individual	S
Individual	S
Individual	S
Individual	S
Individual	S
Individual	S
Individual	S
Individual	S
Individual	S
Individual	S
Individual	S

## Sheet: Fig. 4d-f
5x5um2 channel								10x5um2 channel
time	PMN displacement (µm)	RBC displacement(µm)	PMN Velocity	RBC Velocity	Velocity difference			time	PMN displacement (µm)	RBC displacement(µm)	PMN Velocity	RBC Velocity	Velocity difference
0	0	105.997	17.572	3.614	13.958			0	0.466	145.638	18.178	0.658	17.52
0.5	8.786	107.804	17.572	8.836	8.736			0.5	9.555	145.967	8.568	3.296	5.272
1	17.572	112.222	6.15	2.662	3.488			1	13.839	147.615	9.226	2.636	6.59
1.5	20.647	113.553	14.94	18.024	-3.084			1.5	18.452	148.933	13.18	2.636	10.544
2	28.117	122.565	13.178	9.012	4.166			2	25.042	150.251	19.77	0.658	19.112
2.5	34.706	127.071	15.814	11.538	4.276			2.5	34.927	150.58	16.474	0	16.474
3	42.613	132.84	11.424	9.284	2.14			3	43.164	150.58	17.134	5.272	11.862
3.5	48.325	137.482	16.694	9.91	6.784			3.5	51.731	153.216	19.11	1.318	17.792
4	56.672	142.437	14.058	14.622	-0.564			4	61.286	153.875	13.18	3.954	9.226
4.5	63.701	149.748	10.546	0	10.546			4.5	67.876	155.852	17.134	-1.318	18.452
5	68.974	149.748	20.208	11.704	8.504			5	76.443	155.193	15.158	0.66	14.498
5.5	79.078	155.6	10.544	14.638	-4.094			5.5	84.022	155.523	17.792	0.658	17.134
6	84.35	162.919	16.694	0	16.694			6	92.918	155.852	14.498	0.66	13.838
6.5	92.697	162.919	5.272	13.47	-8.198			6.5	100.167	156.182	16.476	6.59	9.886
7	95.333	169.654	18.452	0	18.452			7	108.405	159.477	21.746	5.272	16.474
7.5	104.559	169.654						7.5	119.278	162.113	16.474	3.954	12.52
								8	127.515	164.09	16.476	-0.66	17.136
								8.5	135.753	163.76	17.792	5.272	12.52
								9	144.649	166.396	13.84	0	13.84
								9.5	151.569	166.396	18.452	7.908	10.544
								10	160.795	170.35

## Sheet: Fig. 5
3x5 um2				5x5 um2				7x5 um2				10x5 um2
position(µm)	intensity (no cell)	Intensity (w neutrophil)		position(µm)	intensity (no cell)	Intensity (w neutrophil)		position(µm)	intensity (no cell)	Intensity (w neutrophil)		position(µm)	intensity (no cell)	Intensity (w neutrophil)
0	15.46	16.8371		0	16.7088	16.0787		0	17	16.1111		0	22	20.5
0.384	15.3426	18.362		0.384	16.066	16.202		0.384	16.3338	15.8885		0.384	21	15.0019
0.767	16.01	16.5105		0.767	16.603	16.3923		0.767	15.0017	16.7799		0.767	18.0112	16.5019
1.151	16.7591	17.1376		1.151	12.0547	16.5759		1.151	17.3289	19.1162		1.151	17.0168	19
1.534	15.0999	16.0529		1.534	13.9427	13.7015		1.534	17.9983	17.7693		1.534	16.9851	18.4962
1.918	16.5289	14.9985		1.918	15.9239	11.8565		1.918	19.3291	15.7735		1.918	19.9907	17.981
2.302	17.3417	15.1565		2.302	13.5751	14.9602		2.302	19.6654	16.2273		2.302	17.9888	19.0114
2.685	18.1295	16.3539		2.685	13.1241	15.8388		2.685	16.0162	16.2193		2.685	20.9478	15.4933
3.069	14.8204	15.5628		3.069	13.8199	16.9026		3.069	17.9899	15.1043		3.069	17	15
3.453	14.7491	14.965		3.453	15.3413	16.118		3.453	15.0171	16.2356		3.453	19.9664	16.5086
3.836	16.5253	14.7106		3.836	17.8583	15.7699		3.836	16.6561	15.4296		3.836	21.9254	18.019
4.22	15.7695	14.8841		4.22	16.918	14.5702		4.22	17.9907	15.1158		4.22	18.0616	18.5105
4.603	14.8375	15.9706		4.603	18.0049	13.3051		4.603	17.6692	17.3562		4.603	17.0896	19
4.987	17.674	15.7043		4.987	18.6984	15.4951		4.987	15.3525	16.0836		4.987	18.0728	18.5124
5.371	15.9782	15.7763		5.371	16.7739	14.9708		5.371	14.3422	16.3511		5.371	18.9478	18
5.754	15.1909	15.423		5.754	18.2499	13.017		5.754	16.9747	16.0984		5.754	19.916	16.0856
6.138	16.5215	15.9621		6.138	16.1205	12.8798		6.138	17.9899	17.6971		6.138	19.9701	17.4848
6.521	17.9893	15.5562		6.521	15.7055	14.7687		6.521	17.6703	17.3117		6.521	17	16.4838
6.905	16.0332	14.9066		6.905	16.189	15.9856		6.905	17.6667	16.8927		6.905	20.0336	16.4829
7.289	14.857	15.2529		7.289	17.1391	14.6365		7.289	17.3373	15.8688		7.289	16.8582	16.0722
7.672	14.939	14.9086		7.672	16.049	15.6801		7.672	18.6498	18.0508		7.672	24.6269	14.443
8.056	16.8174	16.0255		8.056	15.8871	15.1362		8.056	15.0487	16.84		8.056	17.1567	16.9601
8.439	16.4778	17.6812		8.439	15.4163	15.1319		8.439	16.9722	16.1204		8.439	17.959	17
8.823	15.8637	15.7828		8.823	16.7554	15.1272		8.823	16.343	17.2417		8.823	18.9571	19.5219
9.207	15.6456	14.07		9.207	17.7356	15.3211		9.207	18.303	15.8483		9.207	17.9552	18.4772
9.59	16.4399	15.826		9.59	15.8742	15.1909		9.59	19.6456	16.5926		9.59	21.8601	14.6188
9.974	15.54	16.8539		9.974	16.4986	15.981		9.974	15.4046	18.0165		9.974	18.194	18.0989
10.358	15	16.2287		10.358	14.7128	13.8023		10.358	16.3163	16.9657		10.358	16.0504	21.0513
10.741	16.4067	15.9654		10.741	16.1731	14.3651		10.741	17.9705	17.4741		10.741	21.8955	16.4734
11.125	17.7762	14.8424		11.125	17.6611	15.1894		11.125	17.3456	16.6298		11.125	18.8918	17.5276
11.508	16.625	16.0202		11.508	16.7223	14.0608		11.508	17.9874	17.8286		11.508	18.1679	20.5856
11.892	15.4179	17.0966		11.892	15.9307	15.9758		11.892	18	17.9803		11.892	16.0578	17.5295
12.276	18.2153	15.4783		12.276	14.1112	15.9575		12.276	16.3671	15.8347		12.276	18	18.4087
12.659	19.1445	15.9177		12.659	14.5295	15.8516		12.659	16.9861	15.2292		12.659	18.8769	18.1255
13.043	17.9394	15.8413		13.043	15.5092	15.7457		13.043	19.2832	15.3333		13.043	18	16.0646
13.426	18.9222	15.7088		13.426	15.3047	14.8324		13.426	18.6814	16.2519		13.426	17	17.8669
13.81	17.026	16.9555		13.81	18.4227	14.1944		13.81	14.7577	16.6667		13.81	22.7985	14.0684
14.194	18.3834	16.7341		14.194	17.0501	13.9779		14.194	15.9688	17.1268		14.194	20.7929	17.9297
14.577	20.1937	15.3798		14.577	15.1193	14.1072		14.577	16.3253	17.7939		14.577	21.1418	18
14.961	18.8457	14.2948		14.961	15.574	12.0408		14.961	16.6584	16.3867		14.961	20	17.5371
15.344	18.2593	14.7499		15.344	17.3256	14.0067		15.344	17.3165	15.8974		15.344	21.8507	19.538
15.728	16.8761	14.7528		15.728	18.4668	15.2385		15.728	16.3593	17.6163		15.728	18.9235	17.461
16.112	16.4833	13.3863		16.112	17.0183	15.3983		16.112	17.3068	17.4089		16.112	16.9216	19
16.495	16.9782	14.5151		16.495	14.8251	15.4892		16.495	17.9819	16.0747		16.495	18.8396	19.4591
16.879	16.832	16.4118		16.879	14.113	14.9255		16.879	18.6481	15.6667		16.879	18.0821	18.7928
17.263	16.4965	17.5461		17.263	15.6772	13.5911		17.263	17.3713	17.7524		17.263	20.1679	19.2567
17.646	19.2001	16.136		17.646	16.6931	13.7313		17.646	18.3042	17.043		17.646	17.8284	17.5437
18.03	16.5214	14.1318		18.03	17.9109	12.4158		18.03	18.6568	18.655		18.03	20.7369	18.0894
18.413	17.6729	16.0567		18.413	16.7005	12.9278		18.413	17.3738	19.2019		18.413	19.6418	17.9087
18.797	18.7424	16.4906		18.797	15.3107	13.1567		18.797	18.3023	17.837		18.797	15.2743	18.3603
19.181	19.4638	14.4063		19.181	14.9687	15.2854		19.181	18.9789	17.1005		19.181	15.4664	16.9049
19.564	18.5847	14.4135		19.564	14.6816	16.4265		19.564	19.3226	17.9321		19.564	16.2854	18.5485
19.948	18.2299	16.6078		19.948	14.349	14.4988		19.948	15.7873	17.1672		19.948	20.903	15.4506
20.331	19.8947	16.9518		20.331	15.2825	13.4897		20.331	17.5996	16.6667		20.331	16.3955	17.5504
20.715	18.5462	17.1557		20.715	15.467	15.144		20.715	17.6667	17.3676		20.715	18.8993	18.2053
21.099	18.018	16.9584		21.099	16.4232	15.9583		21.099	16.7015	17.1989		21.099	16.3078	18.5523
21.482	20.1109	17.3111		21.482	18.1656	15.7109		21.482	16.9882	14.6593		21.482	20	17.7871
21.866	17.4453	17.1251		21.866	16.9468	15.9453		21.866	17.6426	16.0095		21.866	18.319	20.1084
22.249	16.4882	16.8576		22.249	19.4657	15.6514		22.249	17.9878	17.469		22.249	20.3246	19.6654
22.633	17.6909	18.1642		22.633	18.748	14.7474		22.633	17.0373	17.1972		22.633	20.8899	17.4439
23.017	19.4726	17.4894		23.017	18.018	15.4533		23.017	17.3207	19.1143		23.017	18.2239	18.557
23.4	16.599	16.2115		23.4	17.5732	15.0362		23.4	17.9743	17.8838		23.4	18.4552	20.116
23.784	18.6969	15.5874		23.784	15.113	15.1458		23.784	18	15.5879		23.784	20.8843	17.4411
24.168	18.4843	16.2099		24.168	14.6992	15.4684		24.168	17.3599	18.2978		24.168	20.4701	16.6797
24.551	18.6339	17.8132		24.551	15.5986	14.7732		24.551	16.3738	18.0163		24.551	20.8806	17.8783
24.935	19.5089	16.4026		24.935	17.6962	14.7938		24.935	17.2922	17.3333		24.935	18.4851	16.8764
25.318	20.4686	15.0864		25.318	15.5138	13.6951		25.318	16.6945	16.3886		25.318	19	16.1863
25.702	21.4164	16.7575		25.702	14.6031	14.9549		25.702	16.3475	16.4728		25.702	19.125	20.8184
26.086	16.8227	17.3119		26.086	15.9207	15.0443		26.086	16.9713	16.4301		26.086	22.4925	18.4354
26.469	17.1829	16.6876		26.469	16.2684	15.1816		26.469	19.2315	17.2806		26.469	19.8713	18.4344
26.853	16.0356	17.3985		26.853	15.3922	15.8357		26.853	16.7847	16.9556		26.853	18.3918	21.5665
27.236	15.2923	17.8592		27.236	15.168	15.0068		27.236	16.985	15.9549		27.236	20.1325	15
27.62	16.6895	17.7296		27.62	16.1602	15.1979		27.62	17.9545	16.854		27.62	21.7313	18.7053
28.004	17.7851	15.4037		28.004	17.0816	16.1599		28.004	16.7282	17.571		28.004	20.2724	19.847
28.387	18.1435	15.3226		28.387	17.1289	13.9654		28.387	17.3021	16.953		28.387	20.8619	22.2814
28.771	18.7359	15.4722		28.771	17	15.1354		28.771	18.6034	17.619		28.771	21.7201	18.7139
29.154	18.2078	15.1727		29.154	16.4518	15.8463		29.154	18.3494	16.5702		29.154	18.7164	16.1388
29.538	14.6194	16.186		29.538	15.5655	14.5231		29.538	16.4307	15.523		29.538	20.1437	18.134
29.922	17.5012	15.4357		29.922	18.3674	13.9594		29.922	17.284	19.153		29.922	19	19
30.305	21.0844	15.2278		30.305	17.0457	14.0585		30.305	16.3833	18.0383		30.305	22.1474	16.6996
30.689	18.9864	15.8554		30.689	15.7537	15.7096		30.689	16.3333	16.5217		30.689	21.5522	21.1521
31.073	17.3578	17.0752		31.073	14.9284	15.9136		31.073	15.7008	17.0514		31.073	19.6045	17.577
31.456	17.0359	18.2948		31.456	15.4088	14.2115		31.456	15.3506	16.6146		31.456	21	18
31.84	20.4597	16.3452		31.84	16.9076	13.2094		31.84	16.2808	16.8129		31.84	18.2257	17.8422
32.223	19.0095	16.5553		32.223	17.2698	15.576		32.223	17.2802	16.28		32.223	23.2164	18.5798
32.607	20.7642	18.2451		32.607	17.2949	16.3625		32.607	17.0179	16.4804		32.607	22.8414	20.5808
32.991	20.3826	18.1055		32.991	16.522	15.6214		32.991	20.4672	16.6667		32.991	23.8396	20.1635
33.374	18.4739	19.2514		33.374	17.1499	14.7293		33.374	17.8318	14.9822		33.374	20	20.6616
33.758	18.7754	18.2797		33.758	17.3472	14.4625		33.758	17.0371	16.501		33.758	22.5075	18.5837
34.141	20.4323	16.4002		34.141	16.9313	13.8972		34.141	17.3146	16.6102		34.141	21	18.7538
34.525	18.7788	16.8299		34.525	15.3403	13.8283		34.525	17.3333	16.5746		34.525	20.8321	20.5856
34.909	18.0224	16.919		34.909	15.4828	14.2565		34.909	17.9616	17.8741		34.909	21	19.2405
35.292	18.7611	17.1602		35.292	15.0835	16.0451		35.292	19.2557	17.8499		35.292	21.1716	19.7624
35.676	19.7463	16.551		35.676	16.0162	16.4883		35.676	17.7647	18.8762		35.676	19.694	18.2348
36.059	18.5261	16.6983		36.059	17.5122	16.3653		36.059	17.0396	18.3649		36.059	19.1754	18
36.443	19.4801	18.1151		36.443	16.3636	14.9937		36.443	16.0601	17.5153		36.443	19.1772	21.5903
36.827	20.7266	19.1406		36.827	15.7754	13.1234		36.827	19.1309	17.5759		36.827	20.3582	19.8175
37.21	20.2467	19.1508		37.21	16.6694	14.0422		37.21	18.7076	15.4819		37.21	23.0951	18.8156
37.594	19.254	17.6437		37.594	16.5123	15.8976		37.594	18.354	15.8815		37.594	20.6343	18.5932
37.978	19	16.7951		37.978	15.1164	15.842		37.978	18.6458	16.3333		37.978	19.5541	19.9705
38.361	20.4925	16.3914		38.361	14.8479	14.5891		38.361	17.4177	16.3333		38.361	19.3731	18
38.745	20.2455	16.2926		38.745	17.6991	15.5662		38.745	17.3333	17.0641		38.745	22	20.596
39.128	17.7611	16.9098		39.128	16.9874	17.1714		39.128	17.0215	17.5771		39.128	21.2388	20.8061
39.512	17.7578	16.9963		39.512	16.1279	14.1466		39.512	16.0651	15.7145		39.512	19.3843	20.4021
39.896	18.0263	17.9971		39.896	17.065	14.8057		39.896	15.3772	16.2212		39.896	18.806	20.9943
40.279	15.0629	17.4345		40.279	17.4733	16.7205		40.279	20.6237	18.3778		40.279	24.1959	19
40.663	19.2429	15.7894		40.663	17.7563	13.7688		40.663	18.5121	18.266		40.663	18	19
41.046	20.9909	17.7419		41.046	17.1593	14.4328		41.046	19.5764	18		41.046	21.4011	18.3897
41.43	21	19.3099		41.43	16.3362	17.4508		41.43	16.2505	17.7549		41.43	24.791	17.7947
41.814	23.1843	17.7735		41.814	16.1798	17.5119		41.814	19.1035	17.4214		41.814	20.3899	22.2072
42.197	18.8078	16.0968		42.197	16.0256	16.7496		42.197	18.4029	16.8423		42.197	22.7948	20.5817
42.581	19.3137	15.9409		42.581	16.2774	16.5557		42.581	18.6433	17.1581		42.581	19.7929	18.3945
42.964	22.8345	16.7589		42.964	16.8146	14.0276		42.964	16.8083	16.3496		42.964	22.8358	19.3612
43.348	20.995	16.3122		43.348	17.5889	15.2964		43.348	16.6667	16.4923		43.348	19.5784	19.7852
43.732	21.5079	18.0352		43.732	17.9336	15.507		43.732	16.976	17.6521		43.732	18.2761	19.3916
44.115	21.2068	18.4525		44.115	16.2577	14.089		44.115	17.6182	18.2466		44.115	17.2146	20
44.499	21.7145	15.9819		44.499	16.8063	13.2749		44.499	18.2844	16.1124		44.499	18.8657	20.5589
44.883	18.9981	15.1814		44.883	16.5736	13.9134		44.883	18.0247	18.2971		44.883	23	19
45.266	19.594	15.385		45.266	17.6967	14.2451		45.266	17.6915	17.1086		45.266	19.4403	17.7757
45.65	22.9423	17.9424		45.65	17.9846	14.8443		45.65	16.1254	15.3437		45.65	21.222	20.1606
46.033	22.4086	18.6901		46.033	17.4987	15.7819		46.033	17.8482	15.9905		46.033	21.7761	20
46.417	20.3483	16.3102		46.417	17.4547	16.4254		46.417	18.3078	16.0855		46.417	23	20
46.801	19.243	17.5209		46.801	16.7098	17.1894		46.801	18.0257	17.4883		46.801	22.2276	22.3118
47.184	19.8182	18.208		47.184	14.5957	15.0244		47.184	16.1556	17.2552		47.184	20.2295	21.6169
47.568	24.9174	18.4626		47.568	15.978	14.5807		47.568	18.4575	17.2485		47.568	19.694	21.3821
47.951	22.2497	17.7843		47.951	18.532	14.7744		47.951	18.3597	17.8307		47.951	22.5336	20.2376
48.335	20.9338	17.7996		48.335	17.7119	15.654		48.335	18.6401	17.5022		48.335	21.7649	22.4791
48.719	20.8788	18.5291		48.719	17.0352	15.0526		48.719	14.988	18.5788		48.719	20.4739	20.2414
49.102	21.1293	18.9922		49.102	18.1194	13.7291		49.102	18.0365	17.2548		49.102	24.5224	21.6217
49.486	23.3419	18.4602		49.486	15.6416	13.4684		49.486	19.5579	16.1676		49.486	23.278	18.8679
49.869	21.0617	18.9124		49.869	16.402	15.3128		49.869	18.137	18.2476		49.869	23.5149	18.3764
50.253	21.3246	17.598		50.253	19.8106	16.8892		50.253	19.5286	17.0004		50.253	21.7108	22.2491
50.637	20.9716	17.6024		50.637	18.4301	14.8538		50.637	17.5281	16.8337		50.637	25.2612	21.2509
51.02	20.9409	20.1671		51.02	17.6615	13.3801		51.02	15.8069	16.7496		51.02	24.2556	22.2529
51.404	22.3997	20.2365		51.404	17.9438	14.9216		51.404	18.1073	17.4184		51.404	22.25	17.1179
51.788	22.1917	18.341		51.788	17.2832	15.6189		51.788	18.3333	16.9143		51.788	23.4963	21.115
52.171	22.6268	17.9414		52.171	17.9482	15.4807		52.171	20.1613	16.9177		52.171	24.2537	21.7414
52.555	22.8118	17.9687		52.555	18.6611	15.811		52.555	19.42	18.0049		52.555	22.7668	21.6302
52.938	23.6495	17.9877		52.938	17.5869	14.6045		52.938	18.7249	17.579		52.938	23.2575	18.7376
53.322	21.2059	18.0086		53.322	16.9667	15.9253		53.322	19.2747	17.8366		53.322	22.222	20.4715
53.706	20.2503	18.4446		53.706	17.6165	16.5958		53.706	17.5104	18.5037		53.706	22.7388	22.6331
54.089	19.6791	19.525		54.089	17.4331	15.0911		54.089	19.7622	17.6584		54.089	23.2108	22
54.473	22.2057	17.8488		54.473	17.2558	15.0985		54.473	18.1796	17.8379		54.473	21.7351	22.8099
54.856	21.6258	19.2584		54.856	16.3757	15.8088		54.856	19.8191	17.7475		54.856	21.8004	19.7281
55.24	23.1081	19.8353		55.24	17.6244	16.5911		55.24	19.3941	18.1721		55.24	24.2687	22.6369
55.624	23.2377	17.8318		55.624	18.4711	16.3352		55.624	19.0306	17.5746		55.624	26.1063	19
56.007	20.1144	17.7866		56.007	17.0155	15.8738		56.007	17.7898	15.5615		56.007	21.1828	21.9163
56.391	19.9203	18.3075		56.391	16.5294	15.3222		56.391	17.969	15		56.391	23.4515	22.0808
56.774	21.6708	16.8041		56.774	18.914	14.3489		56.774	18.6043	16.2677		56.774	24.7239	19.4373
57.158	24.2565	17.035		57.158	19.106	14.249		57.158	19.5724	16.4129		57.158	24.556	20.3584
57.542	22.5589	18.2465		57.542	18.6998	16.027		57.542	16.9513	15.8254		57.542	21.3993	20.3574
57.925	21.5047	17.554		57.925	18.0314	15.2585		57.925	16.9682	16.175		57.925	22.1549	17.9306
58.309	23.1109	18.6246		58.309	18.3057	14.3216		58.309	18.8077	15.8246		58.309	21.5672	21.5114
58.693	21.9367	18.8998		58.693	16.9831	14.7577		58.693	18.6989	17.7035		58.693	23.4291	20.6454
59.076	21.9849	18.7305		59.076	15.6696	16.9703		59.076	17.1623	17.0593		59.076	23.7127	19.1217
59.46	21.9222	19.6229		59.46	15.7454	16.6475		59.46	20.6078	17.1767		59.46	25.8433	21.942
59.843	22.4119	19.6436		59.843	17.2333	14.8707		59.843	19.7982	17.3333		59.843	22.709	21.5932
60.227	21.1325	20.0122		60.227	17.9282	15.0758		60.227	19.6667	17.0779		60.227	21.8787	20.6492
60.611	21.0571	18.2655		60.611	16.6603	13.7281		60.611	20.5667	17		60.611	22.1791	21.0494
60.994	21.1498	18.5933		60.994	16.5408	14.2795		60.994	18.568	18.0235		60.994	24.1101	20.9534
61.378	21.8148	19.2497		61.378	16.9494	14.3646		61.378	21.0297	17.8212		61.378	22.4925	22.3479
61.761	22.1212	19.0326		61.761	15.6578	14.0827		61.761	17.7407	17.6667		61.761	22.2015	21.3061
62.145	19.6428	19.2939		62.145	16.8815	14.2249		62.145	18.2309	16.8971		62.145	23.6045	21.616
62.529	19.2419	18.5638		62.529	18.8362	14.4154		62.529	16.8385	17.4368		62.529	20.6082	23.6549
62.912	20.5106	17.6285		62.912	17.4886	13.6944		62.912	16.6667	15.0974		62.912	23.0821	20.6236
63.296	20.835	17.7386		63.296	16.6393	15.0386		63.296	16.6667	16.1333		63.296	22.3843	20.0295
63.679	21.4859	16.9822		63.679	18.4669	16.2172		63.679	17.5617	17.1814		63.679	21	19.3156
64.063	21.5424	17.7508		64.063	19.6506	14.2901		64.063	18.8592	16.3031		64.063	23.4422	24.3175
64.447	22.655	17.3324		64.447	17.1897	14.7076		64.447	20.7875	16.2578		64.447	23.9403	18
64.83	22.0645	16.8605		64.83	16.1926	15.7413		64.83	19.2138	16.8493		64.83	22.0541	23.0181
65.214	20.6672	18.2316		65.214	17.1844	15.862		65.214	18.1075	18.0328		65.214	24.2687	23.308
65.598	21.1485	17.9395		65.598	17.2775	15.1543		65.598	18.2973	18.0749		65.598	23.681	20.3498
65.981	19.9324	18.143		65.981	18.0658	15.0735		65.981	18.3333	18.2586		65.981	21.6791	21.019
66.365	23.2674	19.2029		66.365	19.377	14.5894		66.365	18.3333	17.298		66.365	23.0317	24.9933
66.748	23.7556	18.839		66.748	19.3461	14.2471		66.748	19.8166	18.2952		66.748	20.9478	22
67.132	24.5601	18.2212		67.132	17.4496	15.3996		67.132	20.2964	16.8519		67.132	23.6735	22
67.516	24.3494	18.5137		67.516	17.2437	15.4972		67.516	19.4447	18.6686		67.516	25	20.0019
67.899	24.8551	18.3291		67.899	17.6352	15.8574		67.899	17.2612	15.4381		67.899	23	20.3365
68.283	24.3668	18.0161		68.283	17.1652	16.2753		68.283	22.3245	17.1922		68.283	23	20.3308
68.666	21.9812	19.6038		68.666	18.187	15.2275		68.666	15.3146	16.4394		68.666	22.9963	20.6597
69.05	23.9352	19.7051		69.05	17.6254	14.5316		69.05	19.0595	18.3429		69.05	23.6642	22.3289
69.434	24.9153	18.2673		69.434	16.8138	13.7063		69.434	18.486	18.4789		69.434	21	21.6721
69.817	24.2055	17.6657		69.817	18.1744	13.2197		69.817	21.8729	19.637		69.817	22.6604	21.673
70.201	23.5398	19.7707		70.201	18.4661	13.4483		70.201	19.3858	20		70.201	25.6343	19.9563
70.584	24.9654	18.9645		70.584	17.5271	15.2459		70.584	20.1782	17.6495		70.584	22.9701	19.9753
70.968	23.4793	18.6401		70.968	18.1776	15.6329		70.968	17.9787	18.0455		70.968	25.6549	22.3241
71.352	22.8261	19.529		71.352	20.4673	15.5375		71.352	19.4314	17.8102		71.352	21.041	20.384
71.735	24.1982	17.6308		71.735	19.4271	15.0189		71.735	17.6093	19.2375		71.735	25.3022	20
72.119	23.3989	16.8873		72.119	19.2124	13.7179		72.119	16.4522	18.8806		72.119	23.6493	19.9639
72.503	23.1998	19.235		72.503	19.1866	14.594		72.503	20.7356	17.3556		72.503	21.7052	21.6407
72.886	24.0276	19.2456		72.886	16.9561	14.1548		72.886	18.1073	18.0497		72.886	23.6455	21.0837
73.27	21.7702	18.7434		73.27	19.0338	13.5891		73.27	16.4944	20.4345		73.27	24.931	23.3631
73.653	21.4601	18.7417		73.653	20.2058	14.8059		73.653	19.2619	17.0571		73.653	21.6418	21.635
74.037	24.3542	18.1574		74.037	19.2883	15.4402		74.037	20.8372	18.8938		74.037	25.3601	24.5181
74.421	27.0317	19.5027		74.421	20.5986	14.6582		74.421	21	17.0339		74.421	21.0858	24.0532
74.804	24.5024	19.9602		74.804	20.2711	14.7743		74.804	19.5389	17.3873		74.804	24.2724	22.0561
75.188	24.7755	20.3799		75.188	19.8054	15.4748		75.188	20.2094	17.1393		75.188	20.7313	24.7452
75.571	23.594	20.2783		75.571	18.3525	15.7543		75.571	19.4579	17.5278		75.571	25.8974	22.6255
75.955	23.4529	20.5886		75.955	18.8853	15.3882		75.955	20.7913	18.1949		75.955	25.4142	21.6882
76.339	21.8922	18.9408		76.339	19.0278	14.4236		76.339	21	18.862		76.339	23.8862	22.6892
76.722	23.5144	17.6719		76.722	18.0952	14.2908		76.722	19.253	20.3228		76.722	26.3731	24.9297
77.106	23.6071	19.5725		77.106	19	15.3338		77.106	18.1271	19.8724		77.106	25.75	21.6179
77.489	23.1002	21.2238		77.489	18.5983	15.7789		77.489	21.7797	17.2819		77.489	25.3769	20.924
77.873	23.9814	21.2366		77.873	19.0866	14.4021		77.873	22.0428	19.3185		77.873	25.7276	22.4648
78.257	23.4009	19.3394		78.257	19.0276	14.0866		78.257	21.129	18.4076		78.257	20.7612	22.6122
78.64	23.4691	18.9878		78.64	20.0588	14.8437		78.64	21.2901	18.7968		78.64	23.7649	23.0846
79.024	24.1902	19.8279		79.024	20.7425	16.373		79.024	19.304	20.8607		79.024	24.4627	25
79.408	22.5188	19.4998		79.408	20.3473	15.8726		79.408	19.8691	20.2692		79.408	26.069	22.3032
79.791	23.1943	20.4074		79.791	19.5101	14.4343		79.791	19.1316	19.2013		79.791	25	22.3954
80.175	23.5329	20.249		80.175	20.669	15.0135		80.175	20.4463	17.6677		80.175	25	24.4933
80.558	24.8598	20.1656		80.558	20.6684	15.4975		80.558	18.6433	18.9333		80.558	23.6082	23.3992
80.942	24.5722	17.4353		80.942	19.6405	15.7207		80.942	20.0664	18.2658		80.942	24.819	21.1017
81.326	24.8933	16.4098		81.326	19.6942	16.2566		81.326	17.447	19.6025		81.326	24.3955	25.1046
81.709	23.6072	18.6678		81.709	19.402	15.6415		81.709	20.7495	17.0597		81.709	27.6157	21.1901
82.093	23.8674	18.5		82.093	20.113	15.5113		82.093	19.0276	18.741		82.093	24.6007	24.1103
82.476	24.7124	18.1631		82.476	20.5642	15.5278		82.476	17.8027	17.1915		82.476	25.9944	20.2956
82.86	21.2887	17.2433		82.86	20.7705	14.779		82.86	18.53	17.7384		82.86	26.597	24.5266
83.244	24.4971	16.9838		83.244	20.2129	15.0316		83.244	19.2418	18.5363		83.244	23.8097	21.2937
83.627	23.6864	17.4021		83.627	19.3235	15.7181		83.627	19.046	20.2768		83.627	26.2201	22.7072
84.011	24.7804	17.5779		84.011	18.8883	16.0041		84.011	19.5743	18.5181		84.011	24.5914	22.7082
84.394	25.0239	18.7738		84.394	18.4952	17.3412		84.394	22.5362	19.0751		84.394	22.8209	26.5817
84.778	21.9804	18.6752		84.778	18.0569	17.4073		84.778	20.4194	20.4093		84.778	26.4123	24
85.162	23.9586	18.8606		85.162	19.4521	15.4089		85.162	19.4269	18.7822		85.162	25.8284	23.711
85.545	22.9747	20.1114		85.545	20.8876	14.2206		85.545	17.3291	18.3333		85.545	24.2481	23.8479
85.929	22.3713	20.3551		85.929	20.1667	15.5513		85.929	21.0055	19.9511		85.929	27.4179	24.7129
86.313	22.577	19.6341		86.313	19.1691	16.4427		86.313	20.809	16.0159		86.313	27	27
86.696	27.3343	18.5276		86.696	20.3872	16.4934		86.696	20.6667	18.7807		86.696	24.5784	23
87.08	27.7991	18.2905		87.08	20.389	15.5724		87.08	21.2376	19.3964		87.08	23.5765	19.8631
87.463	25.7221	18.0024		87.463	20.8813	14.9998		87.463	22.1891	18.5219		87.463	24.1493	23.7167
87.847	23.6639	16.843		87.847	20.3418	15.4954		87.847	18.6277	19.1454		87.847	24.709	22.2823
88.231	24.431	17.321		88.231	17.9993	14.4244		88.231	20.8484	17.7079		88.231	26.4291	25
88.614	24.1233	18.1267		88.614	19.1052	14.3651		88.614	17.9178	18.1467		88.614	24.431	20.4021
88.998	25.3709	17.94		88.998	20.4404	16.3157		88.998	20.4619	19.1473		88.998	24.5672	18.4411
89.381	26.2093	16.959		89.381	20.0643	15.8748		89.381	16.7369	17.4326		89.381	24.6959	17.3926
89.765	23.8605	16.0848		89.765	19.1158	14.745		89.765	22.5319	18.9022		89.765	22.4366	19.7224
90.149	24.1683	16.7941		90.149	19.8173	14.237		90.149	21.9639	20.1492		90.149	25	18.2766
90.532	23.7748	15.3952		90.532	19.4087	15.0224		90.532	19.3981	19.5168		90.532	26.7985	16.5513
90.916	26.6387	13.7657		90.916	17.9445	16.1954		90.916	18.7166	18.7886		90.916	23.5578	14.8241
91.299	25.3877	14.6649		91.299	18.3223	14.481		91.299	20.9319	19.757		91.299	24.7799	18.0951
91.683	28.0688	13.9501		91.683	19.0507	13.8215		91.683	20.4845	18.0904		91.683	25.7836	16.5456
92.067	28.3618	13.294		92.067	19.7174	13.7744		92.067	20.8988	19.3048		92.067	23.4478	18.7281
92.45	26.3896	15.0904		92.45	19.2467	13.3043		92.45	19.8699	19.3934		92.45	25	16.8127
92.834	28.5568	15.4212		92.834	18.9835	12.7767		92.834	18.5374	18.2396		92.834	25.806	19.73
93.218	24.6334	12.9995		93.218	20.6345	12.7196		93.218	21.1543	19.9156		93.218	26.3601	15
93.601	24.7857	13.1303		93.601	21.3399	13.1345		93.601	21.1029	19.7856		93.601	24.9104	17.5361
93.985	24.8285	15.9055		93.985	20.6245	13.4486		93.985	21.845	20.2148		93.985	27	15.8013
94.368	25.179	16.7511		94.368	19.5774	13.9691		94.368	19.1853	19.5105		94.368	25.541	17.2662
94.752	26.7085	17.7277		94.752	18.7312	14		94.752	18.9479	18.2353		94.752	26.4608	18.4696
95.136	27.4158	16.8727		95.136	19.3667	14.445		95.136	19	18.5494		95.136	25	18.5285
95.519	25.9316	16.0306		95.519	20.117	14.4294		95.519	22.0892	20.3162		95.519	27.5354	18.0532
95.903	26.3367	16.1163		95.903	19.5188	14		95.903	20.4217	22.3175		95.903	27.3993	18.2624
96.286	24.4063	17.3378		96.286	20.4412	13.1915		96.286	21.4021	20.7393		96.286	27.0634	17.0456
96.67	26.3773	18.1391		96.67	20.6153	12.2001		96.67	22.7875	18.9556		96.67	26.6493	17.0418
97.054	26.2737	15.2568		97.054	20.0706	13.2476		97.054	20.7601	19.2182		97.054	25	18.038
97.437	26.7215	15.3153		97.437	19.3088	14.673		97.437	21.1727	17.4015		97.437	26.4216	18.7414
97.821	25.1454	14.0898		97.821	18.5011	13.8979		97.821	18.5376	19.7619		97.821	26	19.0304
98.204	27.5035	15.1771		98.204	21.1497	14.0065		98.204	21.911	18.1221		98.204	25.9552	18.5399
98.588	27.1546	17.7351		98.588	22.4004	15.5654		98.588	21.2709	18.4965		98.588	25.959	21
98.972	25.1546	15.8402		98.972	21.1631	14.0572		98.972	24.0683	20.6044		98.972	23.0373	20.7452
99.355	25.9851	16.2843		99.355	20.5335	13.7998		99.355	22.4369	17.3985		99.355	25.5168	22.9848
99.739	26.5581	18.2493		99.739	20.5801	16.0315		99.739	21.443	19.1619		99.739	27.0299	24
100.123	24.6068	18.8946		100.123	20.1663	15.7356		100.123	22.4466	19.3892		100.123	24.5131	26.4962
100.506	25.5702	17.4229		100.506	19.7009	17.9584		100.506	21.5543	19.3333		100.506	25.5336	24.5019
100.89	26.6131	16.9963		100.89	20.6777	21		100.89	20.7776	19.0555		100.89	26.528	24.25
101.273	26.3267	16.7931		101.273	21.4495	23.1257		101.273	22.3327	19		101.273	25.4925	24
101.657	26.0399	13.9947		101.657	21.6941	26.5973		101.657	19.3371	19.8349		101.657	27.0224	23.9924
102.041	28.3992	14.7367		102.041	22.2357	26.9152		102.041	20.0529	20.557		102.041	24.9851	24.2357
102.424	28.588	15.9968		102.424	21.9958	27.3882		102.424	22.2726	20.3879		102.424	24.4981	25.7538
102.808	26.8803	15.724		102.808	23.7758	27.9496		102.808	22.9435	21.4491		102.808	24.5	25.2643
103.191	24.6379	15.0765		103.191	21.924	27.7228		103.191	22.4468	21.6667		103.191	26.5019	23.9772
103.575	24.524	16.5551		103.575	18.633	29.0547		103.575	19.8457	20.5492		103.575	28.4813	23.9734
103.959	25.781	17.7552		103.959	18.6541	28.289		103.959	22.3715	20.0538		103.959	25.4832	28
104.342	27.5873	14.8239		104.342	19.8672	27.1976		104.342	23	19.7202		104.342	28.0149	25.2757
104.726	27.8772	15.0877		104.726	20.4846	28.9684		104.726	21.0696	19.9467		104.726	25.472	25
105.109	25.6351	17.4932		105.109	19.9393	30.6989		105.109	22.5956	19.1594		105.109	24.9776	25.7605
105.493	27.5827	17.5118		105.493	20.6701	28.4948		105.493	19.9711	17.8783		105.493	26.9739	25
105.877	26.4825	17.4371		105.877	23.2872	28.4367		105.877	21.2593	20.1924		105.877	26.0597	23.4259
106.26	26.9686	17.2999		106.26	23.4471	29.9962		106.26	22.4915	19.8241		106.26	23.4496	26.7101
106.644	25.3117	17.9899		106.644	20.6538	28.4818		106.644	22.1172	21.072		106.644	27.5187	22.7072
107.028	27.5559	17.8427		107.028	19.3515	28.0306		107.028	21.1765	20.7708		107.028	23.4384	24.5304
107.411	26.3693	15.8865		107.411	20.1272	29.4851		107.411	21.5486	20.6667		107.411	26.4328	24
107.795	29.0332	16.5295		107.795	22.3118	29.2928		107.795	20.5703	21.2301		107.795	24.097	24.4658
108.178	25.6638	17.3036		108.178	22.4967	28.4032		108.178	21.155	21.8971		108.178	25.5784	25.4639
108.562	25.0616	17.9246		108.562	21.378	28.6978		108.562	24.3437	20.8715		108.562	26.528	23.076
108.946	27.6318	18.9711		108.946	19.6585	27.9976		108.946	22.2654	22.0783		108.946	25.1791	23.23
109.329	26.9944	18.534		109.329	18.2056	29.0236		109.329	20.3004	21.7683		109.329	24.8731	26.4582
109.713	27.4279	20.462		109.713	17.617	30.0026		109.713	21.3652	19.4047		109.713	26.8657	25.5437
110.096	27.1642	23.3102		110.096	19.0791	28.7553		110.096	23.0308	19.5659		110.096	25.7873	24.4544
110.48	28.3594	28.1093		110.48	19.7126	27.4383		110.48	23.6059	19.9498		110.48	28.6866	22.2262
110.864	28.9736	30.2551		110.864	20.4248	27.689		110.864	22.0323	18.8665		110.864	24.4608	23.2253
111.247	27.1939	33.7326		111.247	22.3368	27.7468		111.247	22.4832	19.2339		111.247	28	25.2243
111.631	28.6777	37.6699		111.631	21.9891	28.9251		111.631	22.3947	19.3333		111.631	26.6287	26.3298
112.015	28.1594	39.4427		112.015	20.9883	29.5821		112.015	22.6051	21.8895		112.015	27.6343	25.7776
112.398	28.8633	42.4717		112.398	21.7551	28.4717		112.398	21.0373	18.0698		112.398	27.8134	25.443
112.782	27.7017	42.9255		112.782	21.8568	28.627		112.782	21.7521	20.1778		112.782	25.6455	23.4411
113.165	25.3553	43.0419		113.165	20.7053	26.8225		113.165	23.898	19.8127		113.165	26.8993	25.6587
113.549	25.4399	44.9841		113.549	20.9776	26.418		113.549	23.2496	19.6667		113.549	25.3433	26.1255
113.933	28.9513	45.9674		113.933	21.4804	29.2229		113.933	22.1879	19.6667		113.933	27.4459	23.4354
114.316	29.0715	45.2655		114.316	19.9329	28.5306		114.316	23.3525	19.6667		114.316	27.3321	28.7833
114.7	27.2504	44.1972		114.7	19.6798	27.8715		114.7	22.0449	22.5217		114.7	27.1157	22.2158
115.083	29.5633	44.449		115.083	22.1596	29.4685		115.083	21.3966	19.2857		115.083	28.7612	25.7852
115.467	28.6891	45.5201		115.467	22.4068	30.5562		115.467	21.8731	19.8104		115.467	27.8769	22.0694
115.851	28.4879	46.0347		115.851	22.3479	30.8528		115.851	23.3483	19.1416		115.851	26.3097	23.4905
116.234	26.8037	44.4503		116.234	22.7957	30.4979		116.234	21.5111	19.5727		116.234	25.1306	27.788
116.618	28.6441	42.2216		116.618	22.3761	30.343		116.618	22.6154	21.386		116.618	30.2687	28.5779
117.001	28.6123	45.0331		117.001	23.3857	29.3855		117.001	21.3858	19.0857		117.001	26.8619	25.5798
117.385	27.284	45.3254		117.385	22.018	28.966		117.385	20.7312	19.8146		117.385	27.7127	23.8365
117.769	28.7931	45.1111		117.769	20.726	30.3944		117.769	20.6667	19.4256		117.769	26.291	26
118.152	26.3523	46.8121		118.152	22.1883	30.9771		118.152	22.8138	19.9081		118.152	28.5746	24.4144
118.536	29.8801	43.7261		118.536	22.9094	30.9541		118.536	24.1379	19.1371		118.536	24.7295	27.5875
118.92	30.7621	46.3946		118.92	22.5129	30.1547		118.92	22.9935	19.8635		118.92	25.1567	20.4106
119.303	28.0159	45.3446		119.303	21.9227	28.4104		119.303	22.6667	18.8478		119.303	27.6791	26
119.687	29.6932	44.3471		119.687	22.0073	29.1322		119.687	22.9342	18.9549		119.687	27.8358	25
120.07	31.2733	44.7156		120.07	23.1546	30.3067		120.07	22.7327	15.8269		120.07	25.2481	27.5951
120.454	28.4402	41.5012		120.454	21.4771	31.8804		120.454	22.1324	16.1994		120.454	27.1716	25.7985
120.838	29.3492	42.9774		120.838	20.8661	31.7228		120.838	23.0677	17.4889		120.838	26.8246	26.3983
121.221	28.7568	46.6875		121.221	22.0839	29.8194		121.221	24.1335	16.5103		121.221	28.5896	25.5989
121.605	29.1744	45.2269		121.605	22.4424	29.3548		121.605	23.2673	18.3585		121.605	27	24
121.988	32.1384	41.9461		121.988	22.2345	28.5144		121.988	23.7989	18.9562		121.988	30.4067	24.8023
122.372	29.1491	45.4756		122.372	22.4588	29.7314		122.372	22.6696	17.5513		122.372	28.1903	24.8032
122.756	28.3698	48.3613		122.756	21.7202	29.9899		122.756	21.004	15.0138		122.756	27.4179	25.8042
123.139	26.6713	45.203		123.139	21.3605	28.1244		123.139	23.3232	14.3765		123.139	26.7966	24.8051
123.523	28.5224	41.9748		123.523	24.2598	29.5872		123.523	23.4691	13.7526		123.523	25.1978	26.1939
123.906	29.78	42.7793		123.906	25.0188	29.2859		123.906	21.4767	12.5043		123.906	28.7948	24.807
124.29	26.353	44.5964		124.29	21.9826	29.3482		124.29	22.8552	14.6597		124.29	27	25.808
124.674	30.7568	43.2949		124.674	21.3639	31.7942		124.674	22.2741	13.254		124.674	25.2127	25
125.057	27.1564	44.2222		125.057	20.0602	30.2303		125.057	24.646	12.4176		125.057	27.7836	27.1901
125.441	30.8446	44.8756		125.441	19.7658	29.0424		125.441	22.425	15.2476		125.441	26.2201	25.1892
125.825	30.0319	43.4748		125.825	20.7742	29.5699		125.825	23.2517	14.7917		125.825	26	24.3764
126.208	29.8391	41.8841		126.208	23.1626	30.2014		126.208	21.291	17.0015		126.208	28.1586	28.8127
126.592	31.302	42.7402		126.592	24.6796	28.26		126.592	22.513	14.9968		126.592	26	25.7452
126.975	28.5629	42.9494		126.975	23.3428	28.8321		126.975	24.3177	14.6667		126.975	29.6175	28.2586
127.359	29.4234	45.9886		127.359	22.2191	29.4864		127.359	22.56	15.2516		127.359	27.3806	24.5532
127.743	27.8642	46.7161		127.743	21.7522	30.5907		127.743	23.8419	13.5771		127.743	27.8937	28.0827
128.126	30.9705	42.7792		128.126	19.8662	31.6555		128.126	23.2817	13.9192		128.126	27.3769	26.73
128.51	29.9728	41.6164		128.51	21.2884	30.4963		128.51	23.5254	15.7587		128.51	28.375	25
128.893	29.0908	43.1661		128.893	24.7519	30.7933		128.893	23.9292	16.88		128.893	27	27.8194
129.277	26.5131	41.7581		129.277	25.6096	31.1262		129.277	22.6886	17		129.277	29.5149	26.8203
129.661	29.3841	41.7417		129.661	24.2559	29.9329		129.661	22.8575	14.0624		129.661	25.5224	29.1065
130.044	28.3632	43.5914		130.044	24.7295	29.8016		130.044	22.7381	14.8425		130.044	27.3675	27.1778
130.428	30.8763	45.1618		130.428	23.9537	30.2285		130.428	23.19	12.9407		130.428	26.806	27.8232
130.811	29.0986	48.8595		130.811	22.0656	28.2641		130.811	23.0719	15.6106		130.811	28.9086	26.1759
131.195	29.6699	48.1308		131.195	21.8402	29.0749		131.195	23	17.473		131.195	30	28.3004
131.579	31.8896	46.5744		131.579	21.3625	30.0887		131.579	24.0441	17.077		131.579	29	27.174
131.962	29.6842	47.5744		131.962	22.117	30.4077		131.962	24.3333	17.295		131.962	27.7164	28.308
132.346	30.4857	45.6957		132.346	22.1418	31.0627		132.346	24.8545	20.8762		132.346	30.7127	28.6559
132.73	27.7283	44.0024		132.73	23.4262	31.2209		132.73	24.2188	20.7424		132.73	26.0634	28.1445
133.113	30.6092	45.1581		133.113	22.3465	31.6675		133.113	25.0407	20.371		133.113	28	29
133.497	32.3264	43.7098		133.497	22.7682	32.0448		133.497	25.0734	21.8127		133.497	27.2463	24.6768
133.88	28.3818	43.1681		133.88	23.1953	32.5094		133.88	25	23.1843		133.88	30.3022	25.4952
134.264	31.0875	44.5479		134.264	24.9689	30.4272		134.264	23.1832	24.5185		134.264	30	25.8327
134.648	29.8279	47.8449		134.648	24.3961	30.1566		134.648	25.26	26.7422		134.648	26.416	23.6654
135.031	29.8871	47.0813		135.031	24.3004	31.3313		135.031	24.9635	24.6262		135.031	27	24.6616
135.415	30.2452	44.9933		135.415	24.0652	30.4364		135.415	22.0776	24.0364		135.415	29.9757	28.0133
135.798	30.0913	46.7063		135.798	24.4925	29.1418		135.798	24.9551	24		135.798	29.3396	24.1635
136.182	28.2123	48.5574		136.182	21.3452	28.5047		136.182	23.1567	25.4868		136.182	26.9739	26.4629
136.566	29.7951	47.246		136.566	20.9405	28.5488		136.566	26.4657	24.1788		136.566	28.0075	28.3536
136.949	29.728	48.2638		136.949	23.6581	28.8295		136.949	25.3441	22.8089		136.949	28.9981	25.4819
137.333	31.1443	49.3094		137.333	24.6961	30.0536		137.333	24.4088	25.3486		137.333	26.3284	28.2015
137.716	28.9239	44.2846		137.716	23.6214	31.683		137.716	23.5604	24.1757		137.716	29	27
138.1	30.1313	43.908		138.1	23.7866	32.2339		138.1	23.5908	26.3873		138.1	26.3134	27.4734
138.484	29.1301	48.2274		138.484	23.024	32.1918		138.484	23.6667	25.7708		138.484	25.6735	27
138.867	30.7882	48.7667		138.867	23.5401	30.2377		138.867	25.9798	24.4713		138.867	28.3769	26.8441
139.251	30.6997	46.9384		139.251	24.7698	28.3763		139.251	25.6395	24.0343		139.251	29	24.7747
139.635	32.7775	46.0291		139.635	25.0245	28.9162		139.635	23.7938	26.3941		139.635	27.7164	27.384
140.018	29.3899	46.522		140.018	24.4521	29.8978		140.018	25.8971	24.2709		140.018	31	28
140.402	29.6091	44.6105		140.402	22.8684	31.232		140.402	23.0803	23.7003		140.402	27.6343	25.5437
140.785	28.4531	43.5413		140.785	21.7091	31.1314		140.785	25.8393	22.767		140.785	27.3153	30.8489
141.169	29.8399	46.8636		141.169	22.3698	29.7754		141.169	26.4885	25.3676		141.169	28.7463	25.3992
141.553	31.4814	47.707		141.553	22.9492	28.5316		141.553	25.8223	23.8648		141.553	28.9347	24.8954
141.936	28.3419	45.7856		141.936	21.8096	29.1387		141.936	24.1347	25.4698		141.936	26.0709	27
142.32	31.0032	43.9353		142.32	22.1736	29.2008		142.32	22.6462	25.0652		142.32	27.3078	27.558
142.703	28.8712	43.7486		142.703	24.0605	28.2561		142.703	23.3529	23.7962		142.703	30.6119	26.4392
143.087	28.8957	44.5644		143.087	20.4518	29.5203		143.087	24.4307	25.1725		143.087	30.3041	27.1454
143.471	31.2378	44.3001		143.471	20.8355	31.5912		143.471	24.4122	25.3333		143.471	27.209	26.5665
143.854	31.8703	44.0381		143.854	22.0879	31.5466		143.854	26.1132	27.1429		143.854	29.7985	26.5741
144.238	28.8999	42.8877		144.238	23.7477	30.2403		144.238	25.6504	25.2207		144.238	30.2985	26.2852
144.621	29.777	43.2047		144.621	23.1258	30.0231		144.621	24.0641	25.302		144.621	28.8134	26.4249
145.005	29.3482	45.1371		145.005	21.17	30.7156		145.005	24.4276	24.4267		145.005	28.8843	29.1407
145.389	33.6925	45.9107		145.389	23.6864	31.2868		145.389	25.9338	25.8455		145.389	30.8787	29.4411
145.772	30.3643	47.0444		145.772	25.2575	29.0117		145.772	24.5608	24.7894		145.772	29.4552	27.7224
146.156	30.138	46.1355		146.156	24.2259	28.3677		146.156	22.735	26.4838		146.156	27.2892	26.8622
146.54	31.3173	41.5647		146.54	23.8059	30.0978		146.54	24.1029	25.4544		146.54	31.5634	27
146.923	30.2627	42.116		146.923	24.8685	31.3341		146.923	24.4141	23.8169		146.923	30.5709	27.1359
147.307	30.6717	43.6057		147.307	26.3981	29.7078		147.307	25.0904	23.9702		147.307	28.8657	26.135
147.69	31.1291	44.9837		147.69	24.8207	30.0124		147.69	25.5855	25.5185		147.69	28.5634	30.4639
148.074	32.6856	46.6098		148.074	26.6217	30.6627		148.074	24.4069	22.6275		148.074	28.8396	23.1331
148.458	32.3184	46.3128		148.458	26.9142	31.4232		148.458	24.7552	22.6375		148.458	32.166	28.4715
148.841	30.1159	43.7231		148.841	23.8459	29.8399		148.841	25.5031	27.5361		148.841	30.8955	26.2624
149.225	31.1566	45.7186		149.225	23.058	28.936		149.225	26.6719	24.6499		149.225	33	25.8698
149.608	32.8572	46.302		149.608	27.5874	30.4357		149.608	24.9911	24.6381		149.608	30.7276	28.8707
149.992	31.4503	45.0716		149.992	27.3345	30.6031		149.992	25.3369	24.3617		149.992	25.2705	30.7433
150.376	29.4619	46.8072		150.376	25.954	30.5817		150.376	25.1653	23.723		150.376	29.194	29
150.759	31.126	47.887		150.759	25.7697	32.049		150.759	24.2486	23.9721		150.759	34.2668	30.7471
151.143	29.4342	44.4183		151.143	22.9086	32.752		151.143	22.7487	26.7505		151.143	32.2649	31.7452
151.526	30.6384	42.2736		151.526	24.8227	31.9151		151.526	24.5838	22.4127		151.526	28.4739	30.2491
151.91	30.0583	44.9942		151.91	25.7852	31.4809		151.91	24.8336	24.1422		151.91	30.7836	30
152.294	30.683	45.2002		152.294	25.1094	32.8116		152.294	24.6667	25.2521		152.294	28.556	28.2452
152.677	30.057	43.7674		152.677	25.481	32.5903		152.677	24.4172	25.3333		152.677	30.2276	25.4867
153.061	32.5455	44.9699		153.061	25.1793	30.1547		153.061	25.8286	24.72		153.061	29.2556	25.2414
153.445	28.7682	47.663		153.445	24.6391	31.1612		153.445	24.5903	27.1217		153.445	30.9851	27.5209
153.828	31.0238	47.6993		153.828	23.1358	33.4952		153.828	25.2439	24.2624		153.828	28.7481	26.1188
154.212	29.6589	45.7387		154.212	25.9022	31.6533		154.212	22.9323	25.2292		154.212	32.5	28
154.595	33.4522	45.0621		154.595	26.3794	30.488		154.595	24.4837	25.9484		154.595	33.0075	28.4677
154.979	34.0588	45.4361		154.979	23.2565	33.5956		154.979	25.0852	24.1537		154.979	28.4925	30.884
155.363	32.7846	46.3161		155.363	24.887	34.1723		155.363	23.2644	23.3841		155.363	31.2444	25
155.746	31.7463	45.0281		155.746	26.1187	31.8334		155.746	22.9144	25.1822		155.746	26.4851	29.7719
156.13	33.5213	45.0928		156.13	27.0933	33.1946		156.13	25.2277	25.025		156.13	30.0373	26.2262
156.513	32.8435	45.8868		156.513	24.3747	31.9437		156.513	27.2366	24.6914		156.513	30.7612	31.4392
156.897	33.1861	46.8881		156.897	23.7678	31.0774		156.897	26.9254	24.6667		156.897	30	27.8888
157.281	30.2931	45.5082		157.281	25.875	33.2413		157.281	25.926	26.8296		157.281	29.8246	29.2205
157.664	28.3409	43.7474		157.664	28.0721	33.3031		157.664	26.6534	25.454		157.664	25.166	28.7814
158.048	31.9322	45.1442		158.048	25.9785	33.3934		158.048	27	25.9522		158.048	28.9254	26.4335
158.431	30.6978	47.762		158.431	25.0923	32.2275		158.431	26.5075	24.4519		158.431	31.7705	27.3222
158.815	32.4554	45.9314		158.815	26.495	31.9369		158.815	26.8254	26.1924		158.815	32.3172	30.1065
159.199	33.1608	46.4764		159.199	25.502	31.7359		159.199	26.2625	25.4032		159.199	29	26.6835
159.582	33.385	46.9019		159.582	26.2443	32.2313		159.582	25.7544	25.6436		159.582	32.4478	28
159.966	30.5922	45.4328		159.966	28.1587	33.7235		159.966	25.9121	27.219		159.966	28.444	30
160.35	33.2186	46.5833		160.35	26.7428	33.1618		160.35	26.9808	27.9547		160.35	31.8993	28.5133
160.733	29.4673	44.2054		160.733	26.6484	33.0695		160.733	25.3734	24.2692		160.733	30.9086	27.3051
161.117	31.2367	42.7752		161.117	27.7717	34.6182		161.117	25.8906	24.3111		161.117	26.0821	25.403
161.5	30.0878	43.9366		161.5	25.7503	32.626		161.5	27.5562	26.8239		161.5	28.3563	28
161.884	30	41.4837		161.884	26.5399	30.6826		161.884	26.0451	25.7539		161.884	29	26.4943
162.268	33.3218	44.0421		162.268	27.4289	32.0287		162.268	27.0424	26.9137		162.268	30	29.6084
162.651	31.0587	44.6539		162.651	26.9297	33.8269		162.651	26.6909	26.3761		162.651	29.209	27.2909
163.035	33.3115	42.7912		163.035	26.3891	33.6442		163.035	27.3082	24.1481		163.035	30	26.096
163.418	31.6408	46.2519		163.418	26.1176	32.5333		163.418	24.7445	24.9371		163.418	31.0261	26.4753
163.802	34.7894	46.1529		163.802	27.0282	30.9834		163.802	25.6131	25		163.802	28	29
164.186	33.7425	44.1893		164.186	24.6852	31.2122		164.186	25.8471	26.2512		164.186	29.7985	27
164.569	30.3735	44.9366		164.569	25.6219	32.5464		164.569	26.8811	26.3333		164.569	29.2015	26
164.953	33.7751	45.8444		164.953	24.5286	33.2834		164.953	27.576	26.3333		164.953	31.6045	27.7262
165.336	30.3839	45.0302		165.336	26.066	32.2905		165.336	24.9996	23.1989		165.336	29.4123	31
165.72	30.3081	46.041		165.72	27.7979	33.4244		165.72	25.6958	25.1956		165.72	28.194	28.8213
166.104	29.9578	45.4643		166.104	25.8489	32.3152		166.104	26.5754	26.5888		166.104	31	24.2652
166.487	32.1023	44.757		166.487	26.1486	32.7644		166.487	25.9412	27.6089		166.487	28.5709	26.1749
166.871	34.5614	45.9931		166.871	25.8798	33.6285		166.871	25.9083	24.8381		166.871	29.5653	25.2595
167.255	34.703	47.2028		167.255	25.4105	31.6338		167.255	26	23.4087		167.255	32.0672	33.7433
167.638	32.9551	46.0135		167.638	27.1795	32.0559		167.638	26.9648	27.1098		167.638	28.1847	28.0846
168.022	33.9384	46.7805		168.022	25.4143	34.1017		168.022	25.8874	27.3333		168.022	29	28.6654
168.405	29.9333	45.6414		168.405	26.6671	31.4223		168.405	29.6673	26.7031		168.405	29.6381	26.9173
168.789	31.8784	46.1109		168.789	26.5203	32.0631		168.789	26.0409	26.3513		168.789	28.7164	31
169.173	31.7425	45.8623		169.173	27.9565	31.6604		169.173	23.5193	25.3867		169.173	27.1772	29.1616
169.556	30.8478	45.8347		169.556	28.0845	31.6731		169.556	23.5735	25.9649		169.556	30.2985	27
169.94	33.464	44.5161		169.94	26.3855	33.6896		169.94	28.4653	27.5799		169.94	31.4795	29.7633
170.323	32.4466	43.1872		170.323	27.9775	32.6389		170.323	27.4567	27.3505		170.323	30.8284	28.8441
170.707	33.2079	44.8173		170.707	26.2745	29.3434		170.707	24.4172	26.3841		170.707	29.1698	29.769
171.091	34.1972	47.0548		171.091	27.5417	30.5832		171.091	23.4274	27.5998		171.091	31.6642	28.8479
171.474	34.7336	45.7525		171.474	25.4267	30.8303		171.474	25.7242	23.5479		171.474	30.6642	31.6996
171.858	33.8118	43.2031		171.858	25.4038	33.1504		171.858	25.7112	28.4059		171.858	33	29.6293
172.241	34.5014	44.5173		172.241	24.2932	34.0762		172.241	24.856	28.0322		172.241	28.6493	28.8536
172.625	30.6437	42.9802		172.625	28.676	32.9758		172.625	27.5281	26.4127		172.625	32	27.0722
173.009	31.8227	43.4043		173.009	29.4258	32.5767		173.009	28.1902	25.0626		173.009	30.8414	25.2139
173.392	36.1489	48.483		173.392	27.621	32.9751		173.392	26.0957	25		173.392	31	30.0703
173.776	33.0509	47.2697		173.776	27.4525	31.5135		173.776	25.809	27.2267		173.776	28.4646	29.9306
174.16	32.0398	44.4705		174.16	27.1674	30.774		174.16	28.6137	25.1052		174.16	32	29.2738
174.543	33.8164	46.1034		174.543	27.9277	31.2641		174.543	26.8178	27.5481		174.543	30.3955	30.0675
174.927	33.6214	47.4694		174.927	28.2015	32.1838		174.927	27.8014	26.073		174.927	31.5522	26.9335
175.31	33.8925	46.565		175.31	27.2022	32.9947		175.31	26.5338	26		175.31	34.2631	29
175.694	35.7343	47.002		175.694	23.9942	33.1853		175.694	27.5608	23.4468		175.694	32.709	27.1939
176.078	29.5421	46.1852		176.078	25.9586	31.7562		176.078	27.3871	25.5689		176.078	32.8563	25.1274
176.461	31.3495	46.7872		176.461	26.638	31.3278		176.461	25.3456	24.0688		176.461	31.7164	27.8118
176.845	33.0183	45.7226		176.845	27.5656	31.097		176.845	27.028	27.5177		176.845	33.5802	24.2471
177.228	32.1223	43.8969		177.228	26.5194	31.7895		177.228	26.1126	23.1867		177.228	31	26.0608
177.612	31.7723	44.3512		177.612	26.5465	32.7339		177.612	26.7476	28.4436		177.612	33.5914	25.1198
177.996	31.2532	44.4539		177.996	28.9154	33.7839		177.996	25.2138	26.1033		177.996	31.597	28
178.379	31.0085	45.7173		178.379	27.4972	34.1842		178.379	25.2745	27.2825		178.379	27.6623	23.174
178.763	32.7858	46.2898		178.763	27.0929	32.5111		178.763	26.3719	26.0499		178.763	31.8694	29.8859
179.146	32.1663	46.0555		179.146	27.8939	32.9744		179.146	26.1969	27.6053		179.146	34.6138	29.8317
179.53	32.0699	48.1766		179.53	28.6611	33.5209		179.53	27.1733	26.7029		179.53	32.6194	26.1654
179.914	34.8331	47.7322		179.914	28.0431	32.9055		179.914	28.8389	26.3452		179.914	30.75	26.8916
180.297	39.4019	44.6657		180.297	26.5618	33.3372		180.297	25.8197	25.3683		180.297	29.1231	27.1597
180.681	31.4102	47.601		180.681	27.1223	34.374		180.681	23.1632	25.9771		180.681	32.2724	27.2091
181.065	31.1699	47.8918		181.065	28.887	33.114		181.065	25.4725	26.3221		181.065	31.1194	29
181.448	32.0252	48.3566		181.448	27.5304	33.4261		181.448	26.1995	26.011		181.448	31.3526	27.9496
181.832	33.2217	46.565		181.832	26.0067	32.6206		181.832	29.2676	25.0324		181.832	35.1903	26
182.215	36.6876	43.6499		182.215	28.8071	31.1228		182.215	28.1016	28.5503		182.215	30.4552	29.9515
182.599	31.2737	42.6213		182.599	26.8094	32.8779		182.599	27.6989	26.4059		182.599	31	34.6673
182.983	30.2065	44.2412		182.983	25.8444	34.1815		182.983	27.7672	27.9492		182.983	33	26.0932
183.366	31.0157	45.2666		183.366	25.0604	32.8114		183.366	27.4341	27.6766		183.366	28	30
183.75	33.0187	45.9853		183.75	25.6443	31.6013		183.75	27.101	27.6667		183.75	35.8937	28.9106
184.133	34.9082	47.8531		184.133	28.2553	32.2833		184.133	28.3928	27.9905		184.133	32.4179	26.1312
184.517	34.9655	45.9531		184.517	27.7165	32.9117		184.517	29.9277	24.7598		184.517	34.4869	28.9144
184.901	32.9616	46.2245		184.901	25.0157	32.9873		184.901	26.1626	26.6121		184.901	27.2015	28.0418
185.284	32.1679	45.962		185.284	26.8002	34.0221		185.284	26.1853	27.64		185.284	31.9011	26.0817
185.668	33.0293	46.5502		185.668	28.1843	34.4124		185.668	27.4626	27.0174		185.668	32.5149	26.1597
186.051	33.8566	45.094		186.051	27.5053	34.3665		186.051	27.6667	27.6497		186.051	31.0951	29.8831
186.435	33.0439	45.9141		186.435	24.8172	31.6145		186.435	27.2049	27.9917		186.435	27.4664	28.038
186.819	31.1066	47.9239		186.819	26.7823	32.0531		186.819	27	28.3253		186.819	32.8172	28.9629
187.202	33.8957	47.135		187.202	27.0695	35.0404		187.202	27.9218	25.4038		187.202	32	27.1806
187.586	31.112	44.9576		187.586	25.7662	33.9798		187.586	27.8729	24.0305		187.586	32	26.1759
187.97	31.0237	47.1125		187.97	28.4347	33.1694		187.97	27.8967	26.6074		187.97	28.4291	28.0684
188.353	32.9644	46.4818		188.353	28.1458	32.4463		188.353	28.4596	26.3405		188.353	31.916	27
188.737	32.0415	49.1647		188.737	28.516	33.4929		188.737	28.4371	26.007		188.737	29.1642	25.1616
189.12	35.891	48.3024		189.12	27.5969	31.3032		189.12	28.3333	24.6938		189.12	31.7593	26.0941
189.504	34.0367	46.2897		189.504	27.5311	31.4142		189.504	28.3333	25.647		189.504	34.0784	30.0304
189.888	31.0603	45.1852		189.888	27.4793	33.5868		189.888	28.7913	25.9937		189.888	30	27.0295
190.271	30.0161	45.3296		190.271	25.4014	34.0835		190.271	28.5425	28.2904		190.271	29.6269	29.0856
190.655	33.9182	45.8863		190.655	29.5546	31.1902		190.655	29.019	27.0237		190.655	29.1455	28.9724
191.038	30.048	46.0202		191.038	27.5685	32.4068		191.038	29.105	27.6552		191.038	30.6455	30.0266
191.422	33.8738	44.6767		191.422	27.1885	34.3026		191.422	28.0875	27.3388		191.422	29.2761	30.9487
191.806	30.0809	44.8064		191.806	26.9313	33.5388		191.806	29.49	26.3492		191.806	31.7313	26.0741
192.189	35.8054	45.5999		192.189	24.4011	32.7248		192.189	26.2347	27.6463		192.189	35.6735	26.9762
192.573	34.9958	46.5985		192.573	26.888	33.0774		192.573	25.6983	29.9659		192.573	28.444	32.9316
192.956	33.9523	46.8652		192.956	28.3097	33.1642		192.956	27.2425	27.6993		192.956	29	26.0219
193.34	35.8522	45.327		193.34	28.7554	32.6892		193.34	28.1208	26.3511		193.34	31.9403	30.9373
193.724	33.871	42.347		193.724	29.8051	33.9197		193.724	29.0139	26.0042		193.724	32.9422	27.0599
194.107	31.0385	44.2604		194.107	26.0522	34.9369		194.107	27.7468	23.6948		194.107	31.944	29.019
194.491	34.9169	44.9731		194.491	28.3823	33.9151		194.491	27.4529	27.621		194.491	30.8918	28.0361
194.875	32.0034	48.1786		194.875	29.7869	32.081		194.875	26.3093	24.0396		194.875	31.209	29.0342
195.258	32.0356	47.0235		195.258	29.8981	33.5976		195.258	28.1529	25.6497		195.258	29.8489	27.0646
195.642	32.7965	43.8875		195.642	29.7049	34.209		195.642	27.9785	28.3079		195.642	31.903	30.9848
196.025	33.8639	44.9325		196.025	29.4058	33.4875		196.025	28.4613	28.9941		196.025	27.2799	29.9715
196.409	36.7069	45.9986		196.409	26.3571	32.3053		196.409	28.3238	27.0165		196.409	33.7761	29.9601
196.793	29.3499	46.7907		196.793	27.217	30.2495		196.793	28.9007	27.9924		196.793	30.0858	31.9753
197.176	33.6175	44.5899		197.176	26.9389	32.2038		197.176	30.2332	27.338		197.176	32.1231	28.0456
197.56	33.6897	44.7528		197.56	26.2487	33.3085		197.56	29.3182	29.9831		197.56	30.8825	28.9895
197.943	35.7133	44.4691		197.943	29.6235	34.7522		197.943	27.0949	29.0057		197.943	30.9627	30.9715
198.327	35.6039	45.6455		198.327	27.6005	33.4552		198.327	29.0253	24.357		198.327	33.8582	28
198.711	33.8926	42.0946		198.711	28.0306	32.2276		198.711	28.0921	25.9926		198.711	29.2351	29
199.094	32.821	47.0528		199.094	27.6954	32.3892		199.094	28.1195	28.3244		199.094	30.9366	28.02
199.478	32.0043	47.7283		199.478	27.4886	34.2087		199.478	28.2193	24.6783		199.478	30.9104	30
199.861	32.7957	46.6612		199.861	29.1653	34.4239		199.861	30.0114	28.989		199.861	29	28.0095
200.245	31.6579	45.2658		200.245	27.1544	33.78		200.245	28.7672	27.6692		200.245	32.0522	27.0076
	31.7838	45.806			27.7967	32.9687
	31.8509	44.9263			27.4025	34.763
	31.8461	43.5514
	33.9168	45.4775
	32.6733	43.1989
	36.2368
	35.3032

## Sheet: Fig. 6b-c
10x5um2	Cell	Bead		5x5um2	Cell	Bead
t (min)	moving distance	moving distance		t (min)	moving distance	moving distance
0	0	0		0	0	0
1.5	13.944	4.37		0.5	6.41	6.29
3	24.51	9.57		1	17.29	13.72
4.5	59.44	9.13		1.5	28.72	23.01

## Sheet: Fig. 6f and g
	5x5 um2 channel				10x5 um2 channel
	Intensity profile				Intensity profile
X position	profile 1	profile 2		X position	profile 1	profile 2
0	1109	1006		0	1038.75	979.5
0.3295	1120	1036		0.3295	1040.73	1017.91
0.659	1070	1075		0.659	1046.73	1024.76
0.9885	1187	1040		0.9885	1037.6	1060.4
1.318	1129	1028		1.318	1082.13	1132.24
1.6475	1216	1109		1.6475	1156.58	1232.72
1.977	1114	1196		1.977	1291.05	1402.27
2.3065	1503	1386		2.3065	1519.75	1661.29
2.636	1785	1595		2.636	1775.88	2002.37
2.9655	2038	1830		2.9655	2141.57	2341.19
3.295	2241	2009		3.295	2514.2	2574.81
3.6245	2420	2182		3.6245	2696.25	2736.14
3.954	2552	2314		3.954	2813.14	2837.61
4.2835	2394	2358		4.2835	2913.6	2907.75
4.613	2523	2489		4.613	2988.03	3001.27
4.9425	2578	2478		4.9425	3044.87	3026
5.272	2711	2347		5.272	3033.65	2989.82
5.6015	2677	2462		5.6015	3028.68	3015.74
5.9309	2552	2485		5.9309	3055.76	3034.83
6.2604	2560	2354		6.2604	3090.67	2993.7
6.5899	2458	2378		6.5899	3141.75	3031.51
6.9194	2205	2478		6.9194	3100.88	3114.52
7.2489	2074	2569		7.2489	3050.88	3091.15
7.5784	1728	2596		7.5784	3088.68	3051.22
7.9079	1369	2479		7.9079	3135.65	3077.66
8.2374	1203	2485		8.2374	3144.93	3093
8.5669	1148	2504		8.5669	3182.55	3093.69
8.8964	1122	2401		8.8964	3219.21	3087.83
9.2259	1165	2450		9.2259	3141.86	3073.38
9.5554	1028	2498		9.5554	3114.26	3124.55
9.8849	1084	2500		9.8849	3223.87	3170.01
10.2144	1071	2475		10.2144	3242.56	3150.59
10.5439	1031	2509		10.5439	3167.32	3103.29
10.8734	1041	2591		10.8734	3147.41	3105.81
11.2029	1027	2610		11.2029	3075.01	3135.08
11.5324	1030	2622		11.5324	2995.64	3173.02
11.8619	1072	2582		11.8619	2854.03	3167.06
12.1914	1041	2521		12.1914	2669.81	3133.82
12.5209	1003	2506		12.5209	2519.23	3177.44
12.8504	964	2521		12.8504	2198.47	3201.4
13.1799	1116	2513		13.1799	1867.61	3149.2
13.5094	1079	2513		13.5094	1658.02	3070.77
13.8389	1047	2485		13.8389	1513.14	3107.4
14.1684	1050	2441		14.1684	1406.08	3129.69
14.4979	1030	2415		14.4979	1330.38	3110.09
14.8274	1022	2467		14.8274	1331.45	3152.54
15.1569	1096	2521		15.1569	1325.77	3161.41
15.4864	1049	2443		15.4864	1288.82	3130.56
15.8159	1020	2395		15.8159	1272.73	3105
16.1454	1080	2460		16.1454	1306.23	3115.38
16.4749	1008	2536		16.4749	1318.42	3119.68
16.8044	1068	2474		16.8044	1274.99	3131.1
17.1339	1041	2460		17.1339	1259.52	3180.11
17.4634	1035	2478		17.4634	1276.49	3197.13
17.7929	1046	2457		17.7929	1302.04	3171.85
18.1223	1050	2438		18.1223	1314.24	3170.15
18.4518	1023	2413		18.4518	1289.07	3214.04
18.7813	984	2484		18.7813	1287.14	3216.71
19.1108	1047	2363		19.1108	1286.2	3185.01
19.4403	1035	2309		19.4403	1270.24	3194.36
19.7698	997	2390		19.7698	1277.98	3208.61
20.0993	1043	2436		20.0993	1304.56	3187.2
20.4288	1162	2343		20.4288	1305.14	3147.67
20.7583	1084	2379		20.7583	1320.83	3137.01
21.0878	1099	2422		21.0878	1344.38	3165.53
21.4173	1052	2410		21.4173	1331.53	3168.89
21.7468	1052	2369		21.7468	1330.87	3150.5
22.0763	1025	2373		22.0763	1337.82	3151.69
22.4058	1127	2391		22.4058	1349.95	3174.67
22.7353	1078	2420		22.7353	1343.75	3221.02
23.0648	1053	2504		23.0648	1314.31	3212.87
23.3943	1015	2335		23.3943	1302.74	3166.73
23.7238	1104	2197		23.7238	1338.76	3156.37
24.0533	1112	2308		24.0533	1370.35	3152.34
24.3828	1052	2257		24.3828	1338.8	3136.23
24.7123	1053	2227		24.7123	1337.18	3145.02
25.0418	1136	2458		25.0418	1370.82	3122.81
25.3713	1036	2465		25.3713	1386.54	3107.22
25.7008	1186	2423		25.7008	1399.61	3140.43
26.0303	1130	2430		26.0303	1387.87	3138.61
26.3598	1024	2367		26.3598	1356.75	3101.82
26.6893	1124	2253		26.6893	1358.51	3102.74
27.0188	1150	2278		27.0188	1391.12	3153.79
27.3483	1059	2343		27.3483	1406.34	3201.71
27.6778	1045	2334		27.6778	1416.57	3219.31
28.0073	1059	2294		28.0073	1433.13	3179.76
28.3368	1059	2355		28.3368	1428.62	3138.45
28.6663	1140	2418		28.6663	1421.09	3156.39
28.9958	1077	2312		28.9958	1413.34	3184.66
29.3253	1087	2332		29.3253	1426.49	3209.25
29.6547	1082	2335		29.6547	1470.84	3189.11
29.9842	1155	2203		29.9842	1455.53	3136.56
30.3137	1136	2245		30.3137	1419.34	3139.34
30.6432	1050	2278		30.6432	1455.13	3161.65
30.9727	1089	2211		30.9727	1476.35	3123.93
31.3022	1083	2238		31.3022	1462.38	3110.05
31.6317	1099	2250		31.6317	1460.52	3189.04
31.9612	1090	2257		31.9612	1461.52	3223.24
32.2907	1112	2226		32.2907	1467.18	3177.04
32.6202	1113	2277		32.6202	1465.3	3183.99
32.9497	1077	2330		32.9497	1467.21	3208.33
33.2792	1042	2346		33.2792	1477.04	3168.81
33.6087	1027	2309		33.6087	1478.49	3138.02
33.9382	1082	2320		33.9382	1475.47	3150.64
34.2677	1102	2290		34.2677	1482.57	3149.41
34.5972	1028	2253		34.5972	1477.97	3106.43
34.9267	1120	2255		34.9267	1452.53	3089.97
35.2562	1092	2209		35.2562	1450.43	3114.43
35.5857	1083	2264		35.5857	1447.65	3130.93
35.9152	1080	2293		35.9152	1434.51	3157.16
36.2447	1082	2277		36.2447	1437.91	3154.02
36.5742	1080	2252		36.5742	1441.03	3112.93
36.9037	1023	2233		36.9037	1444.85	3123.62
37.2332	1064	2274		37.2332	1463.5	3187.72
37.5627	1049	2262		37.5627	1473.68	3213
37.8922	1083	2289		37.8922	1446.56	3185.2
38.2217	1139	2244		38.2217	1432.45	3192.76
38.5512	1101	2300		38.5512	1453.93	3208.13
38.8807	1126	2179		38.8807	1467.35	3163.07
39.2102	1094	2180		39.2102	1492	3124.6
39.5397	1075	2213		39.5397	1515.6	3138.83
39.8692	1065	2187		39.8692	1507.05	3171.36
40.1987	1074	2314		40.1987	1481.03	3187.54
40.5282	1089	2334		40.5282	1431.57	3197.09
40.8577	1102	2245		40.8577	1401.19	3226.79
41.1872	1088	2219		41.1872	1424.06	3215.78
41.5167	1038	2173		41.5167	1439.78	3163.01
41.8461	1059	2223		41.8461	1416.63	3141.06
42.1756	1106	2215		42.1756	1417.31	3120.71
42.5051	1063	2273		42.5051	1447.11	3116.33
42.8346	1102	2291		42.8346	1441.42	3148.91
43.1641	1095	2234		43.1641	1411.13	3162.85
43.4936	1061	2127		43.4936	1394.69	3144.94
43.8231	1089	2081		43.8231	1423.44	3138.52
44.1526	1134	2175		44.1526	1480.73	3146.57
44.4821	1113	2196		44.4821	1478.19	3152.02
44.8116	1098	2151		44.8116	1401.23	3154.44
45.1411	1084	2223		45.1411	1355.48	3162.31
45.4706	990	2202		45.4706	1391.3	3189.77
45.8001	1051	2283		45.8001	1406.8	3193.95
46.1296	1048	2425		46.1296	1391.67	3208.75
46.4591	1014	2232		46.4591	1393.17	3239.42
46.7886	1144	2190		46.7886	1389.93	3207.75
47.1181	1211	2283		47.1181	1408.79	3154.6
47.4476	1069	2304		47.4476	1451.85	3103.12
47.7771	1030	2302		47.7771	1445.02	3036.28
48.1066	1001	2229		48.1066	1405.96	3079.54
48.4361	1095	2154		48.4361	1381.12	3213.82
48.7656	1144	2274		48.7656	1330.64	3262.46
49.0951	1075	2353		49.0951	1316.45	3174.12
49.4246	1116	2333		49.4246	1361.78	3112
49.7541	1102	2145		49.7541	1367.96	3142.98
50.0836	1116	2200		50.0836	1320.9	3201.14
50.4131	1021	2303		50.4131	1296.04	3209.25
50.7426	1043	2257		50.7426	1307.47	3196.23
51.0721	1062	2182		51.0721	1293.87	3186.96
51.4016	1064	2245		51.4016	1278.21	3180.09
51.7311	1043	2238		51.7311	1354.03	3181.31
52.0606	1096	2274		52.0606	1428.61	3175.64
52.3901	1066	2338		52.3901	1402.92	3213.89
52.7196	1000	2282		52.7196	1375.62	3243.62
53.0491	1073	2341		53.0491	1340.68	3205
53.3785	1020	2308		53.3785	1317.96	3148.13
53.708	1047	2260		53.708	1343.46	3087.63
54.0375	1047	2199		54.0375	1376.4	3085.47
54.367	1049	2235		54.367	1387.26	3169.57
54.6965	1069	2333		54.6965	1385.92	3148.85
55.026	1081	2331		55.026	1397.75	3060.73
55.3555	1089	2250		55.3555	1401.26	3066.63
55.685	1069	2209		55.685	1444.37	3136.12
56.0145	1141	2263		56.0145	1510.65	3189.68
56.344	1027	2299		56.344	1604.24	3194.28
56.6735	970	2304		56.6735	1702.56	3179.53
57.003	1050	2325		57.003	1772.73	3184.48
57.3325	1059	2266		57.3325	2013.76	3165.32
57.662	1035	2269		57.662	2400.36	3163.33
57.9915	1073	2280		57.9915	2721.56	3167.33
58.321	1038	2204		58.321	2937.31	3162.79
58.6505	1018	2266		58.6505	3045.65	3117.56
58.98	1041	2314		58.98	3090.37	3092.24
59.3095	1037	2256		59.3095	3081.5	3104.24
59.639	1142	2267		59.639	3082.2	3110.04
59.9685	1132	2284		59.9685	3114.38	3109.28
60.298	1122	2281		60.298	3151.09	3109.15
60.6275	1128	2223		60.6275	3200.06	3097.03
60.957	1191	2243		60.957	3200.8	3069.67
61.2865	1359	2227		61.2865	3222.77	3025.32
61.616	1546	2209		61.616	3240.82	2993.62
61.9455	1548	2261		61.9455	3163.94	2986.91
62.275	1758	2216		62.275	3073.68	2996.25
62.6045	2020	2228		62.6045	3073.49	3024.39
62.934	2202	2180		62.934	3081.19	3053.97
63.2635	2145	2130		63.2635	3050.92	3061.3
63.593	2212	2096		63.593	3038.68	3085.41
63.9225	2261	2164		63.9225	3047.1	3125.74
64.252	2263	2130		64.252	3002.86	3058.65
64.5815	2227	2058		64.5815	2896.15	2983.01
64.9109	2212	2046		64.9109	2857.02	2941.76
65.2404	2157	1981		65.2404	2864.36	2866.38
65.5699	2081	1916		65.5699	2906.86	2797.91
65.8994	1987	1878		65.8994	2913.74	2740.53
66.2289	1937	1785		66.2289	2827.62	2623.44
66.5584	1839	1602		66.5584	2704.13	2384.02
66.8879	1282	1351		66.8879	2495.94	2025.92
67.2174	1176	1185		67.2174	2124.37	1657.09
67.5469	1177	1034		67.5469	1726.92	1435.74
67.8764	1097	943		67.8764	1493.39	1304.51
68.2059	1012	977		68.2059	1356.93	1209.36
68.5354	1001	975		68.5354	1229.06	1150
68.8649	1056	944		68.8649	1135.86	1122.98
69.1944	1053	932		69.1944	1070.97	1110.41
				69.5239	1076	1073.25

## Sheet: Fig. 6h
5x5 um2 bifurcation																																							10x5 um2 bifurcation
Line 1 profile			Line 2			Line 1 profile			Line 2			Line 2 profile			Line 1			Line 2 profile			Line 1			Line 2 profile			Line 1			Line 2 profile			Line 1						Line 1 profile			Line 2			Line 1 profile			Line 2
0	1156		0	1250.67		0	1109		0	932		0	1092		0	973		0	2074		0	1216.33		0	1291		0	962		0	1137		0	862.111					0	945		0	998.333		0	934.111		0	983
0.3295	1109.23		0.3295	1227.83		0.3295	1120		0.3295	944		0.3295	1112.39		0.3295	934.056		0.3295	2219.74		0.3295	1239.02		0.3295	1097.79		0.3295	910.769		0.3295	1175.36		0.3295	850.791					0.3295	1004.04		0.3295	1020.99		0.3295	888.464		0.3295	967.809
0.659	1125.94		0.659	1206.69		0.659	1070		0.659	975		0.659	1137.25		0.659	950.48		0.659	2235.64		0.659	1242.94		0.659	1220.46		0.659	927.521		0.659	1106.73		0.659	884.146					0.659	988.913		0.659	1069.51		0.659	919.165		0.659	1028.75
0.9885	1121.78		0.9885	1314.03		0.9885	1187		0.9885	977		0.9885	1050.55		0.9885	890.272		0.9885	2145.52		0.9885	1347.2		0.9885	1196.72		0.9885	868.103		0.9885	1191.1		0.9885	914.932					0.9885	1020.5		0.9885	1048.91		0.9885	938.305		0.9885	974.38
1.318	1195.89		1.318	1250.68		1.318	1129		1.318	943		1.318	1182.12		1.318	917.024		1.318	2279.96		1.318	1366.92		1.318	1096.66		1.318	815.419		1.318	1087.28		1.318	950.145					1.318	1007.39		1.318	1033.87		1.318	933.693		1.318	995.79
1.6475	1096.18		1.6475	1220.94		1.6475	1216		1.6475	1034		1.6475	1123.04		1.6475	998.16		1.6475	2404		1.6475	1375.98		1.6475	1375.25		1.6475	891.325		1.6475	1107.97		1.6475	976.815					1.6475	1025.89		1.6475	1057.76		1.6475	909.689		1.6475	1045.89
1.977	1105.93		1.977	1298.44		1.977	1114		1.977	1185		1.977	1041.28		1.977	967		1.977	2631.32		1.977	1647.54		1.977	1228.87		1.977	964.205		1.977	1149.92		1.977	941.223					1.977	945.676		1.977	1049.13		1.977	922.6		1.977	1063.94
2.3065	1140.68		2.3065	1275.18		2.3065	1503		2.3065	1351		2.3065	1179.34		2.3065	956.112		2.3065	2897.45		2.3065	2005.62		2.3065	1277.72		2.3065	1039.33		2.3065	1145.58		2.3065	945.613					2.3065	928.967		2.3065	1045.36		2.3065	946.819		2.3065	1043.09
2.636	1115.17		2.636	1278.94		2.636	1785		2.636	1602		2.636	1070.87		2.636	884.032		2.636	3372.98		2.636	1974.29		2.636	1195.14		2.636	927.769		2.636	1143.23		2.636	928.18					2.636	1008.92		2.636	1048.11		2.636	899.13		2.636	1059.16
2.9655	1041.15		2.9655	1354.18		2.9655	2038		2.9655	1785		2.9655	1090.16		2.9655	872.176		2.9655	4085.62		2.9655	1963.37		2.9655	1193.69		2.9655	931.615		2.9655	1064.92		2.9655	866.441					2.9655	992.754		2.9655	985.15		2.9655	895.454		2.9655	1010.56
3.295	1048.37		3.295	1490.76		3.295	2241		3.295	1878		3.295	1064.64		3.295	923.44		3.295	4550.44		3.295	2195.7		3.295	1270.41		3.295	1011.65		3.295	1247.98		3.295	865.562					3.295	941.243		3.295	966.752		3.295	923.737		3.295	1067.63
3.6245	1121.82		3.6245	1505.44		3.6245	2420		3.6245	1916		3.6245	1097.08		3.6245	853.088		3.6245	4336.29		3.6245	2293.46		3.6245	1374.36		3.6245	925.103		3.6245	1114.95		3.6245	955.279					3.6245	946.238		3.6245	1097.01		3.6245	957.412		3.6245	1064.81
3.954	1111.71		3.954	1622.63		3.954	2552		3.954	1981		3.954	1129.37		3.954	923.592		3.954	4631.15		3.954	2315.46		3.954	1375.31		3.954	969.026		3.954	1139.44		3.954	978.653					3.954	991.634		3.954	1031.92		3.954	931.958		3.954	1055.82
4.2835	1102.9		4.2835	1846.26		4.2835	2394		4.2835	2046		4.2835	1200.93		4.2835	946.568		4.2835	4930.22		4.2835	2458.24		4.2835	1536.33		4.2835	993.222		4.2835	1164.89		4.2835	953.134					4.2835	974.755		4.2835	1141.01		4.2835	984.974		4.2835	1043.51
4.613	1107.76		4.613	2096.55		4.613	2523		4.613	2058		4.613	1126.08		4.613	917.248		4.613	4631.16		4.613	2388.3		4.613	1642.3		4.613	1126.69		4.613	1303.1		4.613	1003.19					4.613	943.037		4.613	1042.35		4.613	953.053		4.613	1071.83
4.9425	1076.78		4.9425	2312.8		4.9425	2578		4.9425	2130		4.9425	1072.88		4.9425	923.92		4.9425	4813.54		4.9425	2496.44		4.9425	1604.08		4.9425	1096.85		4.9425	1262.62		4.9425	1033.99					4.9425	1028.12		4.9425	1067.92		4.9425	925.781		4.9425	1079.65
5.272	1094.63		5.272	2490.26		5.272	2711		5.272	2164		5.272	1044		5.272	895.536		5.272	4841.48		5.272	2290.81		5.272	2243.69		5.272	1165.02		5.272	1278.49		5.272	1118.26					5.272	951.636		5.272	1064.4		5.272	879.048		5.272	1136.45
5.6015	1132.52		5.6015	2560.25		5.6015	2677		5.6015	2096		5.6015	1086.27		5.6015	1017.38		5.6015	4890.17		5.6015	2567.05		5.6015	2194.82		5.6015	1287.69		5.6015	1367.53		5.6015	1230.59					5.6015	959.311		5.6015	1070.87		5.6015	906.157		5.6015	1291.66
5.9309	1146.12		5.9309	2619.03		5.9309	2552		5.9309	2130		5.9309	1107.77		5.9309	864.408		5.9309	4906.41		5.9309	2618.3		5.9309	2528.08		5.9309	1462.54		5.9309	1518.62		5.9309	1363.55					5.9309	898.504		5.9309	1010.98		5.9309	926.311		5.9309	1365.65
6.2604	1177.93		6.2604	2678.03		6.2604	2560		6.2604	2180		6.2604	1127.26		6.2604	943.896		6.2604	4774.93		6.2604	2743.82		6.2604	2452.29		6.2604	1725.54		6.2604	2029.34		6.2604	1496.62					6.2604	998.216		6.2604	1090.36		6.2604	918.26		6.2604	1566.07
6.5899	1126.7		6.5899	2766.59		6.5899	2458		6.5899	2228		6.5899	1107.68		6.5899	949.52		6.5899	4684.67		6.5899	2687.92		6.5899	2419.38		6.5899	1761.94		6.5899	2370.36		6.5899	1599.46					6.5899	1022.83		6.5899	1008.39		6.5899	921.314		6.5899	2000.92
6.9194	1150.75		6.9194	2676.42		6.9194	2205		6.9194	2216		6.9194	1171.9		6.9194	1013.76		6.9194	4384.76		6.9194	2780.21		6.9194	2389.2		6.9194	1935.13		6.9194	2628.31		6.9194	1797.55					6.9194	915.768		6.9194	1078.9		6.9194	1000.18		6.9194	2361.97
7.2489	1171.89		7.2489	2637.17		7.2489	2074		7.2489	2261		7.2489	1171.58		7.2489	966.28		7.2489	4154.64		7.2489	2605.97		7.2489	2522.69		7.2489	1886.28		7.2489	2858.99		7.2489	1823.54					7.2489	1034.68		7.2489	1141.26		7.2489	1003.04		7.2489	2638.44
7.5784	1150.94		7.5784	2724.74		7.5784	1728		7.5784	2209		7.5784	1192.63		7.5784	919.632		7.5784	3621.24		7.5784	2893.67		7.5784	2469.86		7.5784	1896.67		7.5784	2923.28		7.5784	1937.44					7.5784	1016.13		7.5784	1153.48		7.5784	990.948		7.5784	2820.57
7.9079	1156.07		7.9079	2739.76		7.9079	1369		7.9079	2227		7.9079	1140.49		7.9079	975.072		7.9079	3004.14		7.9079	3015.09		7.9079	2530.9		7.9079	1927.1		7.9079	2918.13		7.9079	1997.88					7.9079	964.623		7.9079	1087.74		7.9079	974.405		7.9079	2861.86
8.2374	1169.73		8.2374	2650.6		8.2374	1203		8.2374	2243		8.2374	1202.2		8.2374	948.6		8.2374	2681.95		8.2374	3045.11		8.2374	2364.11		8.2374	2057.89		8.2374	2952.39		8.2374	2042.15					8.2374	1025.73		8.2374	1109.28		8.2374	958.824		8.2374	2985.31
8.5669	1133.06		8.5669	2728.99		8.5669	1148		8.5669	2223		8.5669	1277.75		8.5669	995.32		8.5669	2614.29		8.5669	3112.91		8.5669	2340.44		8.5669	2060.33		8.5669	2892.11		8.5669	1938.24					8.5669	982.081		8.5669	1150.6		8.5669	1025.4		8.5669	3080.93
8.8964	1117		8.8964	2901.79		8.8964	1122		8.8964	2281		8.8964	1251.66		8.8964	1085.33		8.8964	2477.58		8.8964	3040.38		8.8964	2278.08		8.8964	2055.08		8.8964	3049.85		8.8964	1868.88					8.8964	1005.49		8.8964	1141.34		8.8964	1055.45		8.8964	3129.71
9.2259	1157.95		9.2259	2945.72		9.2259	1165		9.2259	2284		9.2259	1400.41		9.2259	976.312		9.2259	2368.9		9.2259	3190.73		9.2259	2430.64		9.2259	1979.2		9.2259	2987.93		9.2259	1891.33					9.2259	1006.31		9.2259	1263.94		9.2259	1119.79		9.2259	3097.93
9.5554	1173.45		9.5554	2421.12		9.5554	1028		9.5554	2267		9.5554	1406.9		9.5554	1081.01		9.5554	2298.22		9.5554	3092.36		9.5554	2125.3		9.5554	1828.95		9.5554	2924.66		9.5554	1986.15					9.5554	1065.75		9.5554	1346.18		9.5554	1231.89		9.5554	3137.78
9.8849	1263.78		9.8849	1953.58		9.8849	1084		9.8849	2256		9.8849	1515.4		9.8849	1225.92		9.8849	2173.12		9.8849	3103.09		9.8849	2149.92		9.8849	1966.23		9.8849	2879.44		9.8849	2057.28					9.8849	1111.07		9.8849	1569.67		9.8849	1417.19		9.8849	3207.39
10.2144	1276.93		10.2144	1736.92		10.2144	1071		10.2144	2314		10.2144	2120.66		10.2144	1414.58		10.2144	2146.81		10.2144	3213.57		10.2144	1926.68		10.2144	1991.67		10.2144	2775.13		10.2144	2062.38					10.2144	1090		10.2144	1923.2		10.2144	1606.45		10.2144	3235.13
10.5439	1401.58		10.5439	1683.21		10.5439	1031		10.5439	2266		10.5439	2800.53		10.5439	1491.89		10.5439	2239.08		10.5439	3205.76		10.5439	1555.7		10.5439	2030.32		10.5439	2801.93		10.5439	2079.49					10.5439	1194.35		10.5439	2509.86		10.5439	2043.26		10.5439	3269.55
10.8734	1694.44		10.8734	1574.65		10.8734	1041		10.8734	2204		10.8734	2768.6		10.8734	1772.99		10.8734	2141.61		10.8734	2966.55		10.8734	1581.18		10.8734	1861.77		10.8734	2658		10.8734	2027.06					10.8734	1388.63		10.8734	2831.14		10.8734	2476.14		10.8734	3272.26
11.2029	2177.68		11.2029	1556.28		11.2029	1027		11.2029	2280		11.2029	3025.02		11.2029	2284.49		11.2029	2242.98		11.2029	3254.48		11.2029	1466.03		11.2029	2055.44		11.2029	2161.03		11.2029	2051.1					11.2029	1698.48		11.2029	3023.93		11.2029	2561.71		11.2029	3246.34
11.5324	2709.04		11.5324	1639.3		11.5324	1030		11.5324	2269		11.5324	3027.92		11.5324	2247.28		11.5324	2225.45		11.5324	3180.5		11.5324	1374.2		11.5324	2025.38		11.5324	1895.62		11.5324	2080.5					11.5324	2228.36		11.5324	3211.56		11.5324	2702.3		11.5324	3241.02
11.8619	2803.33		11.8619	1600.01		11.8619	1072		11.8619	2266		11.8619	3116.89		11.8619	2559.75		11.8619	2137.13		11.8619	3239.26		11.8619	1339.77		11.8619	1995.08		11.8619	1535.46		11.8619	2089.53					11.8619	2656.42		11.8619	3346.28		11.8619	2831.38		11.8619	3216.65
12.1914	2942.74		12.1914	1645.06		12.1914	1041		12.1914	2325		12.1914	3084.19		12.1914	2456.03		12.1914	2205.14		12.1914	3257.96		12.1914	1350.81		12.1914	2100.62		12.1914	1423.53		12.1914	2131.95					12.1914	2859.73		12.1914	3521.59		12.1914	2935.76		12.1914	3304.89
12.5209	3007.16		12.5209	1639.37		12.5209	1003		12.5209	2304		12.5209	3149.56		12.5209	2665.27		12.5209	2228.6		12.5209	3044.53		12.5209	1342.39		12.5209	2013.05		12.5209	1333.21		12.5209	2071.31					12.5209	2987.38		12.5209	3559.05		12.5209	2927.52		12.5209	3297.56
12.8504	3087.15		12.8504	1569.72		12.8504	964		12.8504	2299		12.8504	3047.95		12.8504	2757.34		12.8504	2197.94		12.8504	3279.87		12.8504	1456.67		12.8504	2136.33		12.8504	1275		12.8504	2057.64					12.8504	3047.31		12.8504	3510.08		12.8504	3013.07		12.8504	3182.49
13.1799	3100.05		13.1799	1632.5		13.1799	1116		13.1799	2263		13.1799	3177.32		13.1799	2796.68		13.1799	2290.15		13.1799	3184.56		13.1799	1338.32		13.1799	1987.34		13.1799	1180.49		13.1799	2073.2					13.1799	3183.02		13.1799	3522.03		13.1799	2993.8		13.1799	3142.24
13.5094	3133.59		13.5094	1624.09		13.5094	1079		13.5094	2209		13.5094	3228.64		13.5094	2591.92		13.5094	2080.39		13.5094	3248.18		13.5094	1369.2		13.5094	2038.43		13.5094	1234.26		13.5094	2104.73					13.5094	3210.42		13.5094	3598.82		13.5094	3109.69		13.5094	3207.82
13.8389	3271.47		13.8389	1670.98		13.8389	1047		13.8389	2250		13.8389	2995.6		13.8389	2862.84		13.8389	2073.84		13.8389	3201.09		13.8389	1258.64		13.8389	2003.2		13.8389	1187.85		13.8389	2129.18					13.8389	3169.83		13.8389	3495.43		13.8389	3063.25		13.8389	3278.23
14.1684	3313.34		14.1684	1560.05		14.1684	1050		14.1684	2331		14.1684	2823.3		14.1684	2730.05		14.1684	2229.85		14.1684	3151.34		14.1684	1408.92		14.1684	2036.44		14.1684	1247.69		14.1684	2056.82					14.1684	3253.6		14.1684	3510.63		14.1684	3091.12		14.1684	3204.73
14.4979	3242.07		14.4979	1602.14		14.4979	1030		14.4979	2333		14.4979	2790.06		14.4979	2854.47		14.4979	2190.48		14.4979	3172.86		14.4979	1335.82		14.4979	2053.55		14.4979	1239.33		14.4979	2072.33					14.4979	3302.49		14.4979	3517.84		14.4979	3035.93		14.4979	3182.63
14.8274	3120		14.8274	1653.43		14.8274	1022		14.8274	2235		14.8274	2673.28		14.8274	2709.72		14.8274	2161.75		14.8274	3221.55		14.8274	1406.92		14.8274	1988.31		14.8274	1225.69		14.8274	1996.41					14.8274	3305.07		14.8274	3484.36		14.8274	3103.01		14.8274	3139.87
15.1569	3176.43		15.1569	1703.77		15.1569	1096		15.1569	2199		15.1569	2210.55		15.1569	2994.07		15.1569	2018.21		15.1569	3290.92		15.1569	1369.16		15.1569	2011.42		15.1569	1219.76		15.1569	2023.56					15.1569	3388.42		15.1569	3561.18		15.1569	3210.24		15.1569	3053.34
15.4864	3275.68		15.4864	1582.11		15.4864	1049		15.4864	2260		15.4864	1761.29		15.4864	3034.46		15.4864	2108.56		15.4864	3075.31		15.4864	1297.55		15.4864	1976.33		15.4864	1240.46		15.4864	2067.22					15.4864	3343.6		15.4864	3539.22		15.4864	3170.02		15.4864	2998.76
15.8159	3252.73		15.8159	1634.19		15.8159	1020		15.8159	2308		15.8159	1677.37		15.8159	3175.01		15.8159	2076.91		15.8159	3086.76		15.8159	1322.05		15.8159	1973.2		15.8159	1318.44		15.8159	2009.52					15.8159	3406.95		15.8159	3443.77		15.8159	3107.69		15.8159	3014.35
16.1454	3299.75		16.1454	1631.28		16.1454	1080		16.1454	2341		16.1454	1482.78		16.1454	3301.65		16.1454	2166.53		16.1454	3208.54		16.1454	1270.49		16.1454	2105.56		16.1454	1192.19		16.1454	2077					16.1454	3410.51		16.1454	3611.76		16.1454	3041.55		16.1454	2815.27
16.4749	3333.18		16.4749	1651.5		16.4749	1008		16.4749	2282		16.4749	1504		16.4749	3473.8		16.4749	2164.53		16.4749	3155.61		16.4749	1392.09		16.4749	2048.32		16.4749	1198.7		16.4749	2035.74					16.4749	3372.63		16.4749	3526.22		16.4749	3128.47		16.4749	2358.02
16.8044	3267.58		16.8044	1613.32		16.8044	1068		16.8044	2338		16.8044	1423		16.8044	3603.18		16.8044	2048.96		16.8044	3119.89		16.8044	1347.13		16.8044	1954.03		16.8044	1237.41		16.8044	2032.87					16.8044	3476.93		16.8044	3631.93		16.8044	3063.98		16.8044	1891.35
17.1339	3226.22		17.1339	1628.14		17.1339	1041		17.1339	2274		17.1339	1365.56		17.1339	3815.82		17.1339	2197.51		17.1339	3184.2		17.1339	1400.33		17.1339	1856.33		17.1339	1232.22		17.1339	2146.74					17.1339	3457.6		17.1339	3496.11		17.1339	3095.19		17.1339	1566.09
17.4633	3138.58		17.4633	1616.32		17.4634	1035		17.4634	2238		17.4633	1320.26		17.4633	3415.92		17.4633	2220.15		17.4633	3011.94		17.4633	1346.12		17.4633	1953.97		17.4633	1245.98		17.4633	2090.79					17.4633	3393.86		17.4633	3541.36		17.4633	3147.07		17.4633	1484.18
17.7928	3194.85		17.7928	1658.29		17.7929	1046		17.7929	2245		17.7928	1347.66		17.7928	3589.13		17.7928	2166.3		17.7928	3169.71		17.7928	1391.77		17.7928	1981.38		17.7928	1274.08		17.7928	2044.11					17.7928	3451.99		17.7928	3609.99		17.7928	3102.89		17.7928	1352.91
18.1223	3320.56		18.1223	1498.88		18.1223	1050		18.1223	2182		18.1223	1347.96		18.1223	3399.12		18.1223	2135.79		18.1223	3166.98		18.1223	1318.3		18.1223	1993.16		18.1223	1333.33		18.1223	2037.48					18.1223	3447.98		18.1223	3547.45		18.1223	3103.21		18.1223	1246.74
18.4518	3314.3		18.4518	1642.51		18.4518	1023		18.4518	2257		18.4518	1423.9		18.4518	3457.95		18.4518	2110.27		18.4518	3138.2		18.4518	1382.18		18.4518	2042.73		18.4518	1273.8		18.4518	2048.1					18.4518	3396.53		18.4518	3375.43		18.4518	3186.6		18.4518	1273.72
18.7813	3315.37		18.7813	1653.7		18.7813	984		18.7813	2303		18.7813	1330.79		18.7813	3477.19		18.7813	2071.51		18.7813	3237.52		18.7813	1384.69		18.7813	2068.67		18.7813	1233.49		18.7813	2136.68					18.7813	3418.26		18.7813	3443.75		18.7813	3127.49		18.7813	1213.57
19.1108	3222.76		19.1108	1663.51		19.1108	1047		19.1108	2200		19.1108	1364.13		19.1108	3464.54		19.1108	2098.85		19.1108	3177.99		19.1108	1350.86		19.1108	1946.88		19.1108	1208.57		19.1108	2100.46					19.1108	3416.32		19.1108	3435.26		19.1108	3139.27		19.1108	1162.61
19.4403	3191.36		19.4403	1624.1		19.4403	1035		19.4403	2145		19.4403	1386.77		19.4403	3592.54		19.4403	2256.88		19.4403	3262.04		19.4403	1323.15		19.4403	2076.93		19.4403	1188.73		19.4403	2067.54					19.4403	3436.92		19.4403	3116.44		19.4403	3155.39		19.4403	1188.14
19.7698	3187.13		19.7698	1646.63		19.7698	997		19.7698	2333		19.7698	1343.88		19.7698	3373.44		19.7698	2123.05		19.7698	3207.38		19.7698	1350.82		19.7698	1992.46		19.7698	1229.46		19.7698	2099.41					19.7698	3511.13		19.7698	3001.22		19.7698	3146.71		19.7698	1166.32
20.0993	3181.63		20.0993	1663.07		20.0993	1043		20.0993	2353		20.0993	1351.8		20.0993	3362.74		20.0993	2063.17		20.0993	3199.38		20.0993	1245.78		20.0993	1879.61		20.0993	1222.5		20.0993	2090.65					20.0993	3545.25		20.0993	2575.9		20.0993	3067.8		20.0993	1171.8
20.4288	3222.47		20.4288	1694.19		20.4288	1162		20.4288	2274		20.4288	1348.86		20.4288	3548.91		20.4288	2002.59		20.4288	3105.58		20.4288	1428.79		20.4288	1923.56		20.4288	1254.62		20.4288	2017.45					20.4288	3500.76		20.4288	1774.9		20.4288	3009.56		20.4288	1154.31
20.7583	3153.45		20.7583	1707.62		20.7583	1084		20.7583	2154		20.7583	1434.24		20.7583	3409.82		20.7583	2057.27		20.7583	3081.71		20.7583	1388.08		20.7583	1940.31		20.7583	1228.23		20.7583	2040.82					20.7583	3467.16		20.7583	1576.92		20.7583	3131.55		20.7583	1166.04
21.0878	3143.64		21.0878	1749.57		21.0878	1099		21.0878	2229		21.0878	1366.62		21.0878	3405.4		21.0878	2180.27		21.0878	3070.63		21.0878	1345.43		21.0878	2093.47		21.0878	1288.04		21.0878	2058.13					21.0878	3428.54		21.0878	1623.81		21.0878	3128.81		21.0878	1155.53
21.4173	3210.12		21.4173	1791.75		21.4173	1052		21.4173	2302		21.4173	1385.04		21.4173	3287.48		21.4173	2135.46		21.4173	3151.95		21.4173	1374.11		21.4173	1945.67		21.4173	1309.56		21.4173	2015.44					21.4173	3436.84		21.4173	1486.22		21.4173	3138.53		21.4173	1207.33
21.7468	3231.22		21.7468	1723.67		21.7468	1052		21.7468	2304		21.7468	1321.1		21.7468	3478.1		21.7468	2179.19		21.7468	3130.02		21.7468	1355.13		21.7468	1988.26		21.7468	1278.38		21.7468	2038.69					21.7468	3497.89		21.7468	1332.02		21.7468	3177.61		21.7468	1157.72
22.0763	3303.55		22.0763	1642.58		22.0763	1025		22.0763	2283		22.0763	1427.98		22.0763	3275.74		22.0763	2092.72		22.0763	3192.03		22.0763	1353.5		22.0763	1928.32		22.0763	1250.54		22.0763	2051.86					22.0763	3535.35		22.0763	1218.79		22.0763	3369.81		22.0763	1109.03
22.4058	3273.17		22.4058	1694.62		22.4058	1127		22.4058	2190		22.4058	1415.6		22.4058	3433.06		22.4058	2175.43		22.4058	3157.97		22.4058	1368.77		22.4058	1951.97		22.4058	1315.64		22.4058	2022.55					22.4058	3398.33		22.4058	1218.74		22.4058	3102.62		22.4058	1154.31
22.7353	3272.36		22.7353	1723.47		22.7353	1078		22.7353	2232		22.7353	1361.06		22.7353	3447.22		22.7353	2187.89		22.7353	3218.85		22.7353	1456.1		22.7353	1930.44		22.7353	1278.38		22.7353	2047.47					22.7353	3409.6		22.7353	1196.12		22.7353	3230.3		22.7353	1121.62
23.0648	3157.49		23.0648	1683.37		23.0648	1053		23.0648	2425		23.0648	1425.72		23.0648	3612.92		23.0648	2105		23.0648	3188.58		23.0648	1296.61		23.0648	2112.35		23.0648	1350.4		23.0648	2149					23.0648	3466.57		23.0648	1185.16		23.0648	3266.15		23.0648	1119.51
23.3943	3099.7		23.3943	1740.5		23.3943	1015		23.3943	2283		23.3943	1349.92		23.3943	3301.22		23.3943	2082.92		23.3943	3161.69		23.3943	1443.65		23.3943	1954.01		23.3943	1336.8		23.3943	2160.2					23.3943	3495.17		23.3943	1224.42		23.3943	3140.55		23.3943	1163.94
23.7238	3131.73		23.7238	1700.94		23.7238	1104		23.7238	2202		23.7238	1429.32		23.7238	3414.6		23.7238	2075.37		23.7238	3228.31		23.7238	1312.62		23.7238	1932.31		23.7238	1320.31		23.7238	2028.05					23.7238	3462.35		23.7238	1230.92		23.7238	3144.02		23.7238	1152.62
24.0533	3194.88		24.0533	1801.83		24.0533	1112		24.0533	2223		24.0533	1433.54		24.0533	3230		24.0533	2082.93		24.0533	3334.89		24.0533	1300.57		24.0533	1995.28		24.0533	1241.67		24.0533	1856.06					24.0533	3505.14		24.0533	1253.42		24.0533	3123.4		24.0533	1099.52
24.3828	3205.13		24.3828	1771.02		24.3828	1052		24.3828	2151		24.3828	1480.6		24.3828	3268.4		24.3828	2110.84		24.3828	3068.1		24.3828	1475.97		24.3828	1894.88		24.3828	1310.3		24.3828	1953.49					24.3828	3507.9		24.3828	1156.55		24.3828	3282.1		24.3828	1110.69
24.7123	3237.26		24.7123	1701.94		24.7123	1053		24.7123	2196		24.7123	1445.8		24.7123	3404.6		24.7123	2023.53		24.7123	3330		24.7123	1360.51		24.7123	1945.1		24.7123	1249.8		24.7123	2050.07					24.7123	3467.49		24.7123	1261.95		24.7123	3294.54		24.7123	1220.65
25.0418	3165.33		25.0418	1719.03		25.0418	1136		25.0418	2175		25.0418	1302.2		25.0418	3444.8		25.0418	2124.97		25.0418	3139.01		25.0418	1368.81		25.0418	1942.24		25.0418	1260.88		25.0418	1993.72					25.0418	3443.75		25.0418	1209.72		25.0418	3156.91		25.0418	1238.09
25.3713	3060.26		25.3713	1712.65		25.3713	1036		25.3713	2081		25.3713	1490.14		25.3713	3387.77		25.3713	2128.13		25.3713	3133.53		25.3713	1394.97		25.3713	2041.12		25.3713	1296.84		25.3713	1954.73					25.3713	3445.47		25.3713	1189.86		25.3713	3176.95		25.3713	1149.79
25.7008	3186.28		25.7008	1771.2		25.7008	1186		25.7008	2127		25.7008	1356.36		25.7008	3524.18		25.7008	2090.92		25.7008	3092.66		25.7008	1413		25.7008	1861.33		25.7008	1196.33		25.7008	2023.42					25.7008	3475.87		25.7008	1190.98		25.7008	3197.11		25.7008	1166.89
26.0303	3201.88		26.0303	1753.53		26.0303	1130		26.0303	2234		26.0303	1333.06		26.0303	3445.4		26.0303	2044.32		26.0303	3167.87		26.0303	1417.65		26.0303	2056.93		26.0303	1225.09		26.0303	2090.36					26.0303	3488.3		26.0303	1170.55		26.0303	3187.75		26.0303	1155.55
26.3598	3108.56		26.3598	1742.36		26.3598	1024		26.3598	2291		26.3598	1423.08		26.3598	3379.68		26.3598	2136.01		26.3598	3118.74		26.3598	1334.45		26.3598	1854.53		26.3598	1272.24		26.3598	2187.06					26.3598	3344.23		26.3598	1223.12		26.3598	3221.22		26.3598	1128.18
26.6893	3156.21		26.6893	1665.25		26.6893	1124		26.6893	2273		26.6893	1469.61		26.6893	3410.17		26.6893	2091.24		26.6893	3114.59		26.6893	1398.23		26.6893	1926.46		26.6893	1230.77		26.6893	2010.33					26.6893	3326.33		26.6893	1208.34		26.6893	3243.27		26.6893	1168.44
27.0188	3065.59		27.0188	1748.3		27.0188	1150		27.0188	2215		27.0188	1392.63		27.0188	3425.57		27.0188	2082.03		27.0188	3120.58		27.0188	1439.39		27.0188	1899.89		27.0188	1221.23		27.0188	1979.46					27.0188	3398.26		27.0188	1279.54		27.0188	3173.79		27.0188	1206.23
27.3483	3037.77		27.3483	1689.1		27.3483	1059		27.3483	2223		27.3483	1329.9		27.3483	3362.05		27.3483	2026.02		27.3483	3222.29		27.3483	1449.05		27.3483	1995.77		27.3483	1302.46		27.3483	1981.66					27.3483	3406.16		27.3483	1181.01		27.3483	3196.83		27.3483	1163.85
27.6778	3040.61		27.6778	1697.85		27.6778	1045		27.6778	2173		27.6778	1407.99		27.6778	3310.32		27.6778	2062.48		27.6778	3184.22		27.6778	1321.9		27.6778	1988.13		27.6778	1298.82		27.6778	1938.64					27.6778	3438.12		27.6778	1243.84		27.6778	3312.59		27.6778	1156.89
28.0073	3174.31		28.0073	1675.1		28.0073	1059		28.0073	2219		28.0073	1426.96		28.0073	3421.68		28.0073	2007.64		28.0073	2940.11		28.0073	1338.22		28.0073	1932.01		28.0073	1293.71		28.0073	2019.3					28.0073	3395.45		28.0073	1222.91		28.0073	3248.78		28.0073	1167.02
28.3368	3206.31		28.3368	1656.98		28.3368	1059		28.3368	2245		28.3368	1402.66		28.3368	3596.87		28.3368	2126.36		28.3368	3161.37		28.3368	1392.8		28.3368	1916.11		28.3368	1279.67		28.3368	2015.65					28.3368	3441.84		28.3368	1142.49		28.3368	3220.88		28.3368	1122.89
28.6663	3127.1		28.6663	1713.35		28.6663	1140		28.6663	2334		28.6663	1475.78		28.6663	3217.84		28.6663	2142.97		28.6663	3211.32		28.6663	1464.74		28.6663	1929.28		28.6663	1347.87		28.6663	2032.11					28.6663	3477.84		28.6663	1238.23		28.6663	3222.25		28.6663	1115.92
28.9957	3073.07		28.9957	1736.6		28.9958	1077		28.9958	2314		28.9957	1445.5		28.9957	3463.85		28.9957	2083.47		28.9957	3292.22		28.9957	1358.42		28.9957	1953.7		28.9957	1300.98		28.9957	2019.78					28.9957	3399.78		28.9957	1247.33		28.9957	3266.35		28.9957	1134.69
29.3252	3007.05		29.3252	1699.64		29.3253	1087		29.3253	2187		29.3252	1419.52		29.3252	3430.14		29.3252	2087.72		29.3252	3242.69		29.3252	1422.65		29.3252	1812.49		29.3252	1335.71		29.3252	2044.31					29.3252	3368.34		29.3252	1282.23		29.3252	3318.64		29.3252	1178.04
29.6547	3133.49		29.6547	1732.36		29.6547	1082		29.6547	2213		29.6547	1501.96		29.6547	3309.84		29.6547	2061.27		29.6547	3135.28		29.6547	1470.54		29.6547	1866.92		29.6547	1290.62		29.6547	2046.28					29.6547	3389.66		29.6547	1230.66		29.6547	3391.44		29.6547	1160.08
29.9842	3063.65		29.9842	1703.72		29.9842	1155		29.9842	2180		29.9842	1439.5		29.9842	3411.67		29.9842	2009.9		29.9842	3141.14		29.9842	1516.89		29.9842	1874.11		29.9842	1306.44		29.9842	2104.59					29.9842	3309.6		29.9842	1244.89		29.9842	3320.67		29.9842	1126.35
30.3137	3143.35		30.3137	1746.99		30.3137	1136		30.3137	2179		30.3137	1542.22		30.3137	3437.39		30.3137	2077.24		30.3137	3015		30.3137	1398.49		30.3137	1835.74		30.3137	1299.4		30.3137	2012.14					30.3137	3266.55		30.3137	1333.53		30.3137	3230.01		30.3137	1175.46
30.6432	3258.11		30.6432	1767.66		30.6432	1050		30.6432	2300		30.6432	1533.36		30.6432	3323.25		30.6432	2077.3		30.6432	2978.25		30.6432	1493.41		30.6432	1776.51		30.6432	1328.38		30.6432	2018.23					30.6432	3270.26		30.6432	1201		30.6432	3265.97		30.6432	1199.54
30.9727	3275.93		30.9727	1737.73		30.9727	1089		30.9727	2244		30.9727	1563.02		30.9727	3238.35		30.9727	2033.55		30.9727	3333.49		30.9727	1433.38		30.9727	1792.58		30.9727	1286.24		30.9727	2053.68					30.9727	3367.96		30.9727	1215.76		30.9727	3165.61		30.9727	1218.93
31.3022	3134.95		31.3022	1784.2		31.3022	1083		31.3022	2289		31.3022	1507.32		31.3022	3392.04		31.3022	2120.41		31.3022	3168.59		31.3022	1427.7		31.3022	1965.46		31.3022	1305.95		31.3022	1969.43					31.3022	3438.22		31.3022	1234.23		31.3022	3199.84		31.3022	1235.11
31.6317	3035.89		31.6317	1792.21		31.6317	1099		31.6317	2262		31.6317	1575.69		31.6317	3456.24		31.6317	2054.21		31.6317	3074.22		31.6317	1448.26		31.6317	1908.54		31.6317	1282.38		31.6317	1981.42					31.6317	3401.26		31.6317	1319.25		31.6317	3208.52		31.6317	1134.25
31.9612	2996.1		31.9612	1790.02		31.9612	1090		31.9612	2274		31.9612	1428.58		31.9612	3420.34		31.9612	1972.24		31.9612	3163.52		31.9612	1444.02		31.9612	1866.97		31.9612	1372.37		31.9612	1965.02					31.9612	3338.95		31.9612	1250.29		31.9612	3257.5		31.9612	1107.62
32.2907	3016.9		32.2907	1836.6		32.2907	1112		32.2907	2233		32.2907	1371.62		32.2907	3385.57		32.2907	1988.15		32.2907	3192.74		32.2907	1475.24		32.2907	1903.44		32.2907	1222.45		32.2907	1961.19					32.2907	3368.8		32.2907	1252.47		32.2907	3241.28		32.2907	1214.23
32.6202	3056		32.6202	1811.24		32.6202	1113		32.6202	2252		32.6202	1388.05		32.6202	3331.26		32.6202	1978.35		32.6202	3236.06		32.6202	1451.31		32.6202	2002.92		32.6202	1322.85		32.6202	1970.35					32.6202	3438.13		32.6202	1201.53		32.6202	3164.61		32.6202	1232.17
32.9497	3004.32		32.9497	1798.72		32.9497	1077		32.9497	2277		32.9497	1589.8		32.9497	3158.4		32.9497	2099.94		32.9497	3281.64		32.9497	1438.5		32.9497	1840.28		32.9497	1214.33		32.9497	2077.3					32.9497	3436.59		32.9497	1158.61		32.9497	3382.75		32.9497	1126.71
33.2792	3087.5		33.2792	1954.22		33.2792	1042		33.2792	2293		33.2792	1481.63		33.2792	3257.06		33.2792	2075.63		33.2792	3303.22		33.2792	1432.63		33.2792	2039.91		33.2792	1244.09		33.2792	2072.25					33.2792	3414.46		33.2792	1287.74		33.2792	3308.67		33.2792	1179.81
33.6087	3169.08		33.6087	1827.37		33.6087	1027		33.6087	2264		33.6087	1338.29		33.6087	3393.62		33.6087	2016.23		33.6087	3258.98		33.6087	1434.36		33.6087	1975.08		33.6087	1143.59		33.6087	2039.53					33.6087	3414.39		33.6087	1296.98		33.6087	3206.86		33.6087	1255.39
33.9382	2947.34		33.9382	1836.7		33.9382	1082		33.9382	2209		33.9382	1415.57		33.9382	3205.28		33.9382	2088.04		33.9382	3168.16		33.9382	1490.73		33.9382	1889.89		33.9382	1221.44		33.9382	1936.31					33.9382	3428.18		33.9382	1152.38		33.9382	3216.84		33.9382	1155.3
34.2677	3072.3		34.2677	1866.62		34.2677	1102		34.2677	2255		34.2677	1541.52		34.2677	3163.14		34.2677	2140.21		34.2677	3085.2		34.2677	1456		34.2677	1917.89		34.2677	1289.89		34.2677	1995.4					34.2677	3428.68		34.2677	1207.67		34.2677	3182.14		34.2677	1165.69
34.5972	3116.61		34.5972	1890.87		34.5972	1028		34.5972	2253		34.5972	1507.48		34.5972	3073.8		34.5972	2099.46		34.5972	3070.3		34.5972	1303.92		34.5972	1986.51		34.5972	1364.51		34.5972	2037.26					34.5972	3353.91		34.5972	1236.44		34.5972	3048.33		34.5972	1234.79
34.9267	3107.88		34.9267	1795.58		34.9267	1120		34.9267	2290		34.9267	1495.89		34.9267	3203.11		34.9267	2064.11		34.9267	3037.3		34.9267	1342.53		34.9267	1853.97		34.9267	1250.37		34.9267	2135.22					34.9267	3355.95		34.9267	1112.71		34.9267	3171.55		34.9267	1221.04
35.2562	3031.52		35.2562	1786.83		35.2562	1092		35.2562	2320		35.2562	1399.13		35.2562	3208.94		35.2562	2121.67		35.2562	3102.63		35.2562	1452.07		35.2562	1881.63		35.2562	1183.03		35.2562	2070.3					35.2562	3401.4		35.2562	1245.52		35.2562	3224.02		35.2562	1181.67
35.5857	3151.51		35.5857	1774.29		35.5857	1083		35.5857	2309		35.5857	1465.56		35.5857	3190.66		35.5857	2214.86		35.5857	3393.01		35.5857	1449.92		35.5857	1843.85		35.5857	1256.08		35.5857	2041.97					35.5857	3354.75		35.5857	1230.27		35.5857	3286.05		35.5857	1125.64
35.9152	3101.21		35.9152	1894.97		35.9152	1080		35.9152	2346		35.9152	1566.92		35.9152	3098.54		35.9152	2150.22		35.9152	3321.64		35.9152	1433.91		35.9152	1935.03		35.9152	1271.91		35.9152	2019.94					35.9152	3341.34		35.9152	1298.54		35.9152	3334.79		35.9152	1124.52
36.2447	3019.41		36.2447	1905.66		36.2447	1082		36.2447	2330		36.2447	1431.04		36.2447	2901.84		36.2447	2127.83		36.2447	3135.61		36.2447	1318.12		36.2447	1852.25		36.2447	1294.1		36.2447	2096.08					36.2447	3414.51		36.2447	1290.77		36.2447	3175.82		36.2447	1206.07
36.5742	2945.23		36.5742	1898.65		36.5742	1080		36.5742	2277		36.5742	1498.4		36.5742	3140.55		36.5742	2079.36		36.5742	3180.21		36.5742	1285.69		36.5742	1840.74		36.5742	1283.46		36.5742	2106.86					36.5742	3382.57		36.5742	1314.6		36.5742	3130.23		36.5742	1244.81
36.9037	2902.38		36.9037	1817.8		36.9037	1023		36.9037	2226		36.9037	1513.02		36.9037	3045.5		36.9037	1991.5		36.9037	3113.65		36.9037	1403.83		36.9037	1891.92		36.9037	1381.63		36.9037	2112.49					36.9037	3230.69		36.9037	1186.28		36.9037	3212.9		36.9037	1230.58
37.2332	3004.7		37.2332	1676.4		37.2332	1064		37.2332	2257		37.2332	1534.17		37.2332	3164.04		37.2332	2095.12		37.2332	3014.99		37.2332	1294.32		37.2332	1835.56		37.2332	1303.14		37.2332	2127.04					37.2332	3314.89		37.2332	1304.72		37.2332	3205.09		37.2332	1213.52
37.5627	3098.71		37.5627	1828.63		37.5627	1049		37.5627	2250		37.5627	1443.05		37.5627	2899.12		37.5627	2121.92		37.5627	3079.43		37.5627	1301.26		37.5627	1966.41		37.5627	1209.26		37.5627	2070.54					37.5627	3395.07		37.5627	1160.01		37.5627	3317.87		37.5627	1184.33
37.8922	3050.08		37.8922	1832.78		37.8922	1083		37.8922	2238		37.8922	1418.04		37.8922	3142.84		37.8922	2235.38		37.8922	3235.15		37.8922	1494.8		37.8922	1970.39		37.8922	1321.67		37.8922	1981.46					37.8922	3271.83		37.8922	1242.75		37.8922	3253.26		37.8922	1160.95
38.2217	2995.35		38.2217	1746.13		38.2217	1139		38.2217	2211		38.2217	1556.27		38.2217	3000.87		38.2217	2254.08		38.2217	3138.74		38.2217	1421.14		38.2217	1742.21		38.2217	1373.11		38.2217	2042.17					38.2217	3292.26		38.2217	1287.42		38.2217	3231.67		38.2217	1135.21
38.5512	2981.67		38.5512	1726.65		38.5512	1101		38.5512	2278		38.5512	1401.5		38.5512	3145.1		38.5512	2086.26		38.5512	2949.33		38.5512	1420		38.5512	1894		38.5512	1276		38.5512	1947.77					38.5512	3347.57		38.5512	1254.67		38.5512	3274.34		38.5512	1155.3
38.8807	2992.85		38.8807	1903.44		38.8807	1126		38.8807	2245		38.8807	1401.1		38.8807	2963.51		38.8807	2049.21		38.8807	3064.81		38.8807	1422.16		38.8807	1849.61		38.8807	1294.14		38.8807	2007.78					38.8807	3374.17		38.8807	1188.21		38.8807	3282.14		38.8807	1173.71
39.2102	2967.05		39.2102	1828.69		39.2102	1094		39.2102	2203		39.2102	1524.83		39.2102	2964.39		39.2102	1989.27		39.2102	3306.4		39.2102	1404.33		39.2102	2014.46		39.2102	1188.33		39.2102	1945.85					39.2102	3404.18		39.2102	1308.85		39.2102	3108.9		39.2102	1190.42
39.5397	2978.4		39.5397	1681.68		39.5397	1075		39.5397	2335		39.5397	1456.08		39.5397	2878.36		39.5397	2003.8		39.5397	3303.34		39.5397	1386.1		39.5397	1920.97		39.5397	1387.46		39.5397	2027.25					39.5397	3321.59		39.5397	1342.59		39.5397	3065.49		39.5397	1209.47
39.8692	2976.04		39.8692	1827.94		39.8692	1065		39.8692	2332		39.8692	1536.31		39.8692	2829.42		39.8692	2059.11		39.8692	3055.7		39.8692	1401.09		39.8692	1934.31		39.8692	1305.43		39.8692	2085.98					39.8692	3328.57		39.8692	1268.01		39.8692	3292.88		39.8692	1162.86
40.1987	3072.01		40.1987	1868.53		40.1987	1074		40.1987	2312		40.1987	1420.39		40.1987	2791.94		40.1987	2152.55		40.1987	3102.03		40.1987	1472.81		40.1987	1988.96		40.1987	1300.73		40.1987	1963.8					40.1987	3329.73		40.1987	1342.49		40.1987	3176.85		40.1987	1219.26
40.5281	3061.29		40.5281	1784.93		40.5282	1089		40.5282	2418		40.5281	1519.55		40.5281	2835.98		40.5281	2024.41		40.5281	3220.42		40.5281	1281.64		40.5281	1919.23		40.5281	1407.28		40.5281	2022.58					40.5281	3220.76		40.5281	1496.41		40.5281	3295.28		40.5281	1235.61
40.8576	3047.34		40.8576	1746.09		40.8577	1102		40.8577	2355		40.8576	1521.68		40.8576	2764.23		40.8576	1982.1		40.8576	3284.11		40.8576	1313.11		40.8576	1937.15		40.8576	1327.92		40.8576	1973.62					40.8576	3309.51		40.8576	1321.98		40.8576	3293.32		40.8576	1201.17
41.1871	3168.41		41.1871	1811.14		41.1872	1088		41.1872	2294		41.1871	1388		41.1871	2874		41.1871	1978.57		41.1871	3145.68		41.1871	1394.27		41.1871	1892.02		41.1871	1170.8		41.1871	2050.73					41.1871	3396.07		41.1871	1322.12		41.1871	3326.51		41.1871	1219.05
41.5166	3069.85		41.5166	1738.78		41.5167	1038		41.5167	2334		41.5166	1480.2		41.5166	2915.7		41.5166	2039.25		41.5166	3212.77		41.5166	1427.77		41.5166	1937.31		41.5166	1259.23		41.5166	2086.42					41.5166	3323.38		41.5166	1171.18		41.5166	3036.57		41.5166	1144.54
41.8461	2933.51		41.8461	1782.22		41.8461	1059		41.8461	2343		41.8461	1455.66		41.8461	2909.22		41.8461	2068.67		41.8461	3158.6		41.8461	1375.82		41.8461	1906.97		41.8461	1330.32		41.8461	2101.03					41.8461	3316.81		41.8461	1366.67		41.8461	3193.12		41.8461	1116.09
42.1756	3021.98		42.1756	1753.55		42.1756	1106		42.1756	2278		42.1756	1391.87		42.1756	2715		42.1756	2047.54		42.1756	3166.44		42.1756	1341.89		42.1756	1968.62		42.1756	1264.82		42.1756	2030.65					42.1756	3292.61		42.1756	1302.56		42.1756	3217.13		42.1756	1196.51
42.5051	3029.02		42.5051	1796.76		42.5051	1063		42.5051	2253		42.5051	1521.35		42.5051	2684.52		42.5051	2070.01		42.5051	3253.18		42.5051	1574.41		42.5051	1756.1		42.5051	1375.23		42.5051	2046.64					42.5051	3219.26		42.5051	1234.79		42.5051	3335.67		42.5051	1208.01
42.8346	2863.69		42.8346	1837.99		42.8346	1102		42.8346	2367		42.8346	1494.8		42.8346	2700		42.8346	2089.72		42.8346	3101.29		42.8346	1331.22		42.8346	1885.56		42.8346	1249.11		42.8346	2029.55					42.8346	3267.7		42.8346	1356.11		42.8346	3163.22		42.8346	1127.13
43.1641	2993.32		43.1641	1790.22		43.1641	1095		43.1641	2430		43.1641	1527.94		43.1641	3038.87		43.1641	2139.21		43.1641	3100.33		43.1641	1432.45		43.1641	1930.55		43.1641	1335.35		43.1641	2033.58					43.1641	3382.34		43.1641	1248.67		43.1641	3244.04		43.1641	1165.41
43.4936	3103.33		43.4936	1729.31		43.4936	1061		43.4936	2423		43.4936	1544.1		43.4936	2828.59		43.4936	2112.31		43.4936	3151.72		43.4936	1493.64		43.4936	1892.2		43.4936	1236.33		43.4936	2071.21					43.4936	3296.34		43.4936	1242.27		43.4936	3108.26		43.4936	1215.79
43.8231	3020.84		43.8231	1778.69		43.8231	1089		43.8231	2465		43.8231	1484.01		43.8231	2674.66		43.8231	2017.22		43.8231	3253.98		43.8231	1261.12		43.8231	1899.33		43.8231	1293.41		43.8231	2007.4					43.8231	3318.47		43.8231	1232.39		43.8231	3190.28		43.8231	1187.08
44.1526	3005.1		44.1526	1636.16		44.1526	1134		44.1526	2458		44.1526	1488.29		44.1526	2885.73		44.1526	2071.29		44.1526	3276.37		44.1526	1435.64		44.1526	1939.4		44.1526	1224.98		44.1526	1990.43					44.1526	3316.18		44.1526	1238.35		44.1526	3168.51		44.1526	1159.88
44.4821	2990.49		44.4821	1683.72		44.4821	1113		44.4821	2227		44.4821	1447.28		44.4821	2894.4		44.4821	1973.69		44.4821	3170.69		44.4821	1351.23		44.4821	1936.46		44.4821	1340.15		44.4821	2122.86					44.4821	3150.06		44.4821	1261.94		44.4821	3256.86		44.4821	1177.19
44.8116	2988.51		44.8116	1643.23		44.8116	1098		44.8116	2257		44.8116	1541.94		44.8116	2659.88		44.8116	2028.55		44.8116	3154.87		44.8116	1430.17		44.8116	1850.9		44.8116	1215.12		44.8116	2077.18					44.8116	3176.62		44.8116	1299.84		44.8116	3255.06		44.8116	1201.27
45.1411	3014.54		45.1411	1704.31		45.1411	1084		45.1411	2308		45.1411	1689.31		45.1411	2826.18		45.1411	1903.14		45.1411	3337.29		45.1411	1452.4		45.1411	1738.02		45.1411	1200.48		45.1411	2085.61					45.1411	3235.68		45.1411	1275.43		45.1411	3304.53		45.1411	1206.9
45.4706	2971.24		45.4706	1621.31		45.4706	990		45.4706	2197		45.4706	1437.95		45.4706	2954		45.4706	1994.03		45.4706	3313.91		45.4706	1312.23		45.4706	1868.36		45.4706	1319.13		45.4706	2175.79					45.4706	3296.55		45.4706	1227.42		45.4706	3313.04		45.4706	1196.82
45.8001	2969.47		45.8001	1677.21		45.8001	1051		45.8001	2335		45.8001	1365.53		45.8001	2954.5		45.8001	1963.71		45.8001	3342.22		45.8001	1423.13		45.8001	1833.26		45.8001	1237.36		45.8001	2071.23					45.8001	3331.67		45.8001	1295.84		45.8001	3159.96		45.8001	1141.67
46.1296	3040.9		46.1296	1683.48		46.1296	1048		46.1296	2504		46.1296	1453.68		46.1296	2844.56		46.1296	1933.6		46.1296	3197.97		46.1296	1435.01		46.1296	1980.44		46.1296	1396.2		46.1296	2148.54					46.1296	3265.56		46.1296	1238.96		46.1296	3199.37		46.1296	1162.2
46.4591	3106.92		46.4591	1655.25		46.4591	1014		46.4591	2420		46.4591	1554.41		46.4591	2795.5		46.4591	2070.96		46.4591	3280.67		46.4591	1409		46.4591	1914.74		46.4591	1205.46		46.4591	2117.4					46.4591	3236.48		46.4591	1215.95		46.4591	3273.37		46.4591	1143.81
46.7886	3058.57		46.7886	1673.07		46.7886	1144		46.7886	2391		46.7886	1403.21		46.7886	2881.6		46.7886	2005.09		46.7886	3329.35		46.7886	1420.73		46.7886	1882.07		46.7886	1214.38		46.7886	2064.52					46.7886	3257.14		46.7886	1208.05		46.7886	3367.25		46.7886	1079.84
47.1181	3039.22		47.1181	1614.47		47.1181	1211		47.1181	2373		47.1181	1622.02		47.1181	2818.46		47.1181	2077.26		47.1181	3367.2		47.1181	1446.22		47.1181	1919.33		47.1181	1229.56		47.1181	2080.37					47.1181	3286.41		47.1181	1310.05		47.1181	3282.57		47.1181	1095.32
47.4476	3032.09		47.4476	1483.25		47.4476	1069		47.4476	2369		47.4476	1422.15		47.4476	2978.92		47.4476	2087.84		47.4476	3369.31		47.4476	1395.62		47.4476	1925.46		47.4476	1295.85		47.4476	1952.21					47.4476	3317.51		47.4476	1323.04		47.4476	3194.79		47.4476	1101.3
47.7771	3017.01		47.7771	1528.19		47.7771	1030		47.7771	2410		47.7771	1561.68		47.7771	2855.24		47.7771	1991.05		47.7771	3354.91		47.7771	1273.17		47.7771	1922.56		47.7771	1293.44		47.7771	2050.31					47.7771	3376.54		47.7771	1240.08		47.7771	3185.18		47.7771	1146.36
48.1066	3055.8		48.1066	1613.82		48.1066	1001		48.1066	2422		48.1066	1639.66		48.1066	2936.25		48.1066	1966.11		48.1066	3428.29		48.1066	1381.46		48.1066	1949.51		48.1066	1313.41		48.1066	2078.59					48.1066	3361.53		48.1066	1275.29		48.1066	3284.42		48.1066	1211.66
48.4361	3002.53		48.4361	1577.06		48.4361	1095		48.4361	2379		48.4361	1506.04		48.4361	2835.23		48.4361	2096.58		48.4361	3407.84		48.4361	1428.18		48.4361	2009.8		48.4361	1229.74		48.4361	2165.05					48.4361	3306.99		48.4361	1232.48		48.4361	3283.8		48.4361	1191.82
48.7656	2970.29		48.7656	1516.42		48.7656	1144		48.7656	2343		48.7656	1322.55		48.7656	3084.62		48.7656	2040.03		48.7656	3293.39		48.7656	1361.92		48.7656	1825.38		48.7656	1287.79		48.7656	2030.24					48.7656	3336.92		48.7656	1298.41		48.7656	3241.42		48.7656	1131.04
49.0951	2973.91		49.0951	1571.96		49.0951	1075		49.0951	2436		49.0951	1572.59		49.0951	2834.82		49.0951	2044.14		49.0951	3311.61		49.0951	1328.13		49.0951	1972.82		49.0951	1321.54		49.0951	2042.11					49.0951	3318.3		49.0951	1304.07		49.0951	3118.72		49.0951	1108.07
49.4246	2955.94		49.4246	1658.41		49.4246	1116		49.4246	2390		49.4246	1494		49.4246	3038.2		49.4246	2166.93		49.4246	3345.94		49.4246	1403.72		49.4246	1754.44		49.4246	1335.05		49.4246	1969.42					49.4246	3303.21		49.4246	1231.08		49.4246	3128.22		49.4246	1066.84
49.7541	2919.65		49.7541	1587.35		49.7541	1102		49.7541	2309		49.7541	1412.83		49.7541	2902.1		49.7541	1973.32		49.7541	3314.66		49.7541	1316.89		49.7541	1998.62		49.7541	1254.88		49.7541	2213.04					49.7541	3299.89		49.7541	1229.63		49.7541	3215.18		49.7541	1121.2
50.0836	2942.73		50.0836	1574.34		50.0836	1116		50.0836	2363		50.0836	1437.59		50.0836	2881.08		50.0836	1994.75		50.0836	3377.06		50.0836	1368.5		50.0836	1982.38		50.0836	1214.23		50.0836	2202.86					50.0836	3246.51		50.0836	1343.13		50.0836	3278.46		50.0836	1154.5
50.4131	2919.39		50.4131	1673.27		50.4131	1021		50.4131	2484		50.4131	1452.78		50.4131	3010.46		50.4131	2142.83		50.4131	3315.1		50.4131	1380.08		50.4131	1850.69		50.4131	1250.54		50.4131	2235.31					50.4131	3267.16		50.4131	1322.68		50.4131	3265.67		50.4131	1126.83
50.7426	2976.18		50.7426	1493.46		50.7426	1043		50.7426	2413		50.7426	1618.04		50.7426	2906.39		50.7426	1846.77		50.7426	3331.68		50.7426	1307.26		50.7426	1862.02		50.7426	1321.25		50.7426	2204.97					50.7426	3355.72		50.7426	1337.54		50.7426	3156.35		50.7426	1137.66
51.0721	3018.67		51.0721	1479.22		51.0721	1062		51.0721	2438		51.0721	1510.2		51.0721	2876.52		51.0721	1888.17		51.0721	3305.26		51.0721	1422.61		51.0721	1923.91		51.0721	1206.19		51.0721	2080.03					51.0721	3316.2		51.0721	1246.3		51.0721	3174.57		51.0721	1146.06
51.4016	2989.44		51.4016	1529.95		51.4016	1064		51.4016	2457		51.4016	1569.74		51.4016	2925.12		51.4016	1887.69		51.4016	3376.67		51.4016	1379.33		51.4016	1886		51.4016	1286.33		51.4016	2106.1					51.4016	3318.17		51.4016	1283.5		51.4016	3198.65		51.4016	1130.04
51.731	2892.62		51.731	1572.97		51.7311	1043		51.7311	2478		51.731	1527.82		51.731	2871.16		51.731	1941.46		51.731	3451.82		51.731	1423.43		51.731	2064.03		51.731	1252.32		51.731	2128.91					51.731	3431.46		51.731	1256.52		51.731	3236.2		51.731	1128.56
52.0605	3025.11		52.0605	1536.69		52.0606	1096		52.0606	2460		52.0605	1508.98		52.0605	2645.58		52.0605	1946.73		52.0605	3431.44		52.0605	1390.11		52.0605	1929.79		52.0605	1219.04		52.0605	2093.36					52.0605	3318.9		52.0605	1237.38		52.0605	3277.15		52.0605	1132.33
52.39	2987.29		52.39	1611.32		52.3901	1066		52.3901	2474		52.39	1545.72		52.39	2920.42		52.39	2001.37		52.39	3357.73		52.39	1443.9		52.39	2067.54		52.39	1289.62		52.39	2094.95					52.39	3259.55		52.39	1218.7		52.39	3247.09		52.39	1152.36
52.7195	2924.02		52.7195	1474.65		52.7196	1000		52.7196	2536		52.7195	1446.88		52.7195	2908.24		52.7195	2001.82		52.7195	3309.08		52.7195	1453.8		52.7195	1879.39		52.7195	1282.41		52.7195	2182.33					52.7195	3431.04		52.7195	1332.62		52.7195	3244.55		52.7195	1151.02
53.049	2971.48		53.049	1547.8		53.0491	1073		53.0491	2460		53.049	1507.74		53.049	2859.86		53.049	1966.77		53.049	3382.63		53.049	1328		53.049	1920.27		53.049	1224.07		53.049	2049.28					53.049	3498.62		53.049	1253.7		53.049	3070.94		53.049	1162.01
53.3785	2967.09		53.3785	1545.93		53.3785	1020		53.3785	2395		53.3785	1499.15		53.3785	3026.95		53.3785	1984.79		53.3785	3333.92		53.3785	1298.92		53.3785	1940.31		53.3785	1412.62		53.3785	2164.14					53.3785	3457.15		53.3785	1283.04		53.3785	3274.62		53.3785	1183.99
53.708	2957.92		53.708	1528.62		53.708	1047		53.708	2443		53.708	1378.88		53.708	3093.49		53.708	1935.6		53.708	3364.97		53.708	1264		53.708	2024.44		53.708	1308.93		53.708	2186.94					53.708	3316.06		53.708	1267.83		53.708	3284.56		53.708	1207.83
54.0375	2985.98		54.0375	1408.52		54.0375	1047		54.0375	2521		54.0375	1600.1		54.0375	3039.34		54.0375	1953.32		54.0375	3409.49		54.0375	1354.78		54.0375	1875.18		54.0375	1359.52		54.0375	2142.28					54.0375	3352.05		54.0375	1257.73		54.0375	3227.87		54.0375	1209.77
54.367	2935		54.367	1515.74		54.367	1049		54.367	2467		54.367	1510.8		54.367	2891.08		54.367	1977.46		54.367	3447.32		54.367	1361.95		54.367	1997.03		54.367	1253.31		54.367	2122.91					54.367	3490.12		54.367	1288.94		54.367	3206.13		54.367	1211.45
54.6965	3064.78		54.6965	1465.75		54.6965	1069		54.6965	2415		54.6965	1531.5		54.6965	2823.28		54.6965	1880.04		54.6965	3388.32		54.6965	1334.93		54.6965	1836.01		54.6965	1255.59		54.6965	2170.97					54.6965	3454.15		54.6965	1288.45		54.6965	3322.55		54.6965	1186.56
55.026	3147.18		55.026	1533.67		55.026	1081		55.026	2441		55.026	1469.7		55.026	2869.56		55.026	1866.95		55.026	3402.14		55.026	1267.43		55.026	1883.44		55.026	1203.44		55.026	2151.84					55.026	3447.94		55.026	1231.23		55.026	3310.29		55.026	1170.89
55.3555	3032.16		55.3555	1502.44		55.3555	1089		55.3555	2485		55.3555	1418.98		55.3555	2807.62		55.3555	1886.34		55.3555	3325.08		55.3555	1414.49		55.3555	1928.31		55.3555	1219.33		55.3555	2121.18					55.3555	3433.45		55.3555	1233.44		55.3555	3151.07		55.3555	1235.53
55.685	3003.49		55.685	1493.73		55.685	1069		55.685	2513		55.685	1415.02		55.685	2972.47		55.685	1939.3		55.685	3415.55		55.685	1344.56		55.685	2057.78		55.685	1259.44		55.685	2200.49					55.685	3328.71		55.685	1259.29		55.685	3233.65		55.685	1218.04
56.0145	3029.95		56.0145	1466.91		56.0145	1141		56.0145	2513		56.0145	1513.12		56.0145	2885.6		56.0145	1865.04		56.0145	3410.79		56.0145	1413.69		56.0145	1932.8		56.0145	1342.29		56.0145	2123.49					56.0145	3286.4		56.0145	1250.05		56.0145	3365.73		56.0145	1137.38
56.344	3052.12		56.344	1404.65		56.344	1027		56.344	2521		56.344	1487.61		56.344	2838.42		56.344	1849.9		56.344	3406.06		56.344	1375.54		56.344	1917.31		56.344	1230.15		56.344	2144.77					56.344	3252		56.344	1281.21		56.344	3066.31		56.344	1165.95
56.6735	3000.68		56.6735	1392.18		56.6735	970		56.6735	2506		56.6735	1505.99		56.6735	3003.4		56.6735	1878.26		56.6735	3476.47		56.6735	1287.3		56.6735	1967.84		56.6735	1242.61		56.6735	2070.67					56.6735	3235.15		56.6735	1234.36		56.6735	3269.66		56.6735	1152.7
57.003	2966.83		57.003	1484.16		57.003	1050		57.003	2521		57.003	1447.2		57.003	3081.65		57.003	1900.89		57.003	3486.79		57.003	1331.13		57.003	2006.39		57.003	1288.51		57.003	2152.41					57.003	3375.78		57.003	1301.78		57.003	3323.11		57.003	1126.1
57.3325	3030.47		57.3325	1491.7		57.3325	1059		57.3325	2582		57.3325	1369.52		57.3325	2961.01		57.3325	2008.31		57.3325	3452.46		57.3325	1360.97		57.3325	1975.15		57.3325	1219.36		57.3325	2193.31					57.3325	3444.61		57.3325	1303.24		57.3325	3133.09		57.3325	1171.83
57.662	2977.86		57.662	1549.64		57.662	1035		57.662	2622		57.662	1436.2		57.662	2962.8		57.662	1954.6		57.662	3447.71		57.662	1383.61		57.662	1952.14		57.662	1203.6		57.662	2275.18					57.662	3437.63		57.662	1262.66		57.662	3199.26		57.662	1153.07
57.9915	2982.22		57.9915	1530.22		57.9915	1073		57.9915	2610		57.9915	1480.66		57.9915	3029.04		57.9915	1936.03		57.9915	3398.3		57.9915	1412.87		57.9915	1999.78		57.9915	1243.55		57.9915	2184.19					57.9915	3393.38		57.9915	1343.72		57.9915	3252.31		57.9915	1174.63
58.321	3061.77		58.321	1395.34		58.321	1038		58.321	2591		58.321	1477.29		58.321	2924.7		58.321	1965.89		58.321	3306.75		58.321	1286.95		58.321	1970.38		58.321	1282.54		58.321	2253.47					58.321	3296.57		58.321	1240.93		58.321	3081.66		58.321	1189.37
58.6505	3113.9		58.6505	1513.66		58.6505	1018		58.6505	2509		58.6505	1403.62		58.6505	2984.56		58.6505	1957.47		58.6505	3440.08		58.6505	1349.3		58.6505	2006.24		58.6505	1233.86		58.6505	2053.89					58.6505	3274.61		58.6505	1333.52		58.6505	3256.51		58.6505	1193.67
58.98	3110.53		58.98	1515.99		58.98	1041		58.98	2475		58.98	1466.61		58.98	3033.83		58.98	1992.23		58.98	3397.71		58.98	1363.18		58.98	1909.18		58.98	1275.96		58.98	2285.03					58.98	3351.23		58.98	1340.39		58.98	3157.26		58.98	1222.14
59.3095	3079.73		59.3095	1371.05		59.3095	1037		59.3095	2500		59.3095	1492.2		59.3095	2893.12		59.3095	2025.98		59.3095	3432.03		59.3095	1474.15		59.3095	2040.08		59.3095	1225.54		59.3095	2232.51					59.3095	3373.95		59.3095	1367.74		59.3095	3158.41		59.3095	1265.64
59.639	3025.09		59.639	1482.94		59.639	1142		59.639	2498		59.639	1460.6		59.639	2938.62		59.639	1977.59		59.639	3381.68		59.639	1439.03		59.639	1975.77		59.639	1318.49		59.639	2215.36					59.639	3417.78		59.639	1292.08		59.639	3138.36		59.639	1283.28
59.9685	3008.63		59.9685	1481.79		59.9685	1132		59.9685	2450		59.9685	1571.15		59.9685	3019.5		59.9685	2081.94		59.9685	3383.84		59.9685	1403.78		59.9685	1889.56		59.9685	1294.44		59.9685	2166.47					59.9685	3466.55		59.9685	1270.85		59.9685	3225.64		59.9685	1342.44
60.298	3040.42		60.298	1425.81		60.298	1122		60.298	2401		60.298	1425.98		60.298	3220.99		60.298	2169.87		60.298	3323.12		60.298	1424.8		60.298	1941.9		60.298	1263.44		60.298	2111.23					60.298	3367.27		60.298	1271.18		60.298	3224.5		60.298	1496.07
60.6275	3079.79		60.6275	1380.34		60.6275	1128		60.6275	2504		60.6275	1386.04		60.6275	3121.37		60.6275	2117.14		60.6275	3392.22		60.6275	1440.59		60.6275	1923.28		60.6275	1264.67		60.6275	2235.06					60.6275	3272.16		60.6275	1335.12		60.6275	3121.77		60.6275	1651.97
60.957	3164.26		60.957	1450.29		60.957	1191		60.957	2485		60.957	1324.24		60.957	3166.88		60.957	2168.36		60.957	3457.17		60.957	1393.7		60.957	2045.28		60.957	1270.91		60.957	2256.9					60.957	3283.21		60.957	1318.51		60.957	3208.97		60.957	1923.23
61.2865	3101.51		61.2865	1305.07		61.2865	1359		61.2865	2479		61.2865	1360.06		61.2865	3202.44		61.2865	2327.48		61.2865	3351.87		61.2865	1442.03		61.2865	2008		61.2865	1211.41		61.2865	2182.77					61.2865	3410.39		61.2865	1265.66		61.2865	3392.08		61.2865	2427.01
61.616	3076.22		61.616	1331.12		61.616	1546		61.616	2596		61.616	1499.62		61.616	3037.38		61.616	2571.41		61.616	3280.85		61.616	1395.45		61.616	1937.02		61.616	1231.28		61.616	2251.11					61.616	3362.9		61.616	1291.48		61.616	3268.83		61.616	2720.8
61.9455	3011.67		61.9455	1409.47		61.9455	1548		61.9455	2569		61.9455	1442.38		61.9455	3065.18		61.9455	3025.14		61.9455	3423.71		61.9455	1427.74		61.9455	1983.56		61.9455	1143.33		61.9455	2169.81					61.9455	3382.91		61.9455	1269.19		61.9455	3203		61.9455	2877.28
62.275	2951.45		62.275	1461.51		62.275	1758		62.275	2478		62.275	1440.17		62.275	3247.54		62.275	3566.39		62.275	3455.88		62.275	1378.46		62.275	1911.85		62.275	1251.23		62.275	2212.76					62.275	3480.06		62.275	1299.54		62.275	3213.93		62.275	2997.53
62.6045	2983.12		62.6045	1434.24		62.6045	2020		62.6045	2378		62.6045	1410.56		62.6045	3302.8		62.6045	3785.87		62.6045	3322.46		62.6045	1442.04		62.6045	1952.93		62.6045	1229.83		62.6045	2322.88					62.6045	3420.75		62.6045	1332.17		62.6045	3324.85		62.6045	3081.96
62.934	2908.83		62.934	1536.15		62.934	2202		62.934	2354		62.934	1411.54		62.934	3101.91		62.934	4058.04		62.934	3270.53		62.934	1461.56		62.934	1924.89		62.934	1332.56		62.934	2269.71					62.934	3247.47		62.934	1312.98		62.934	3292.7		62.934	3182.38
63.2634	2974.8		63.2634	1538.1		63.2635	2145		63.2635	2485		63.2634	1421.94		63.2634	3197.37		63.2634	4097.11		63.2634	3299.83		63.2634	1549.26		63.2634	2014.82		63.2634	1219.87		63.2634	2121.13					63.2634	3306.77		63.2634	1450.07		63.2634	3262.67		63.2634	3178.25
63.5929	3127.46		63.5929	1641.56		63.593	2212		63.593	2462		63.5929	1497.24		63.5929	3151.5		63.5929	4073.26		63.5929	3377.29		63.5929	1525.17		63.5929	1898.46		63.5929	1272.09		63.5929	2266.26					63.5929	3325.28		63.5929	1536.24		63.5929	3144.91		63.5929	3226.57
63.9224	2991.55		63.9224	1743.77		63.9225	2261		63.9225	2347		63.9224	1459.36		63.9224	3074.54		63.9224	4116.95		63.9224	3255.49		63.9224	1659.66		63.9224	1918.5		63.9224	1404.46		63.9224	2320.52					63.9224	3239.48		63.9224	1565.61		63.9224	3263.94		63.9224	3208.86
64.2519	2936.67		64.2519	2050.11		64.252	2263		64.252	2478		64.2519	1471.4		64.2519	3032.68		64.2519	4214.72		64.2519	3173.96		64.2519	1937		64.2519	2022.67		64.2519	1330.67		64.2519	2107.12					64.2519	3271.84		64.2519	1782.2		64.2519	3131.65		64.2519	3153.64
64.5814	3013.69		64.5814	2476.31		64.5815	2227		64.5815	2489		64.5814	1471.66		64.5814	3138.22		64.5814	4228.56		64.5814	3111.44		64.5814	2104.13		64.5814	1976.6		64.5814	1347.03		64.5814	2196					64.5814	3353.82		64.5814	2162.32		64.5814	3244		64.5814	3266.4
64.9109	3131.75		64.9109	2981.48		64.9109	2212		64.9109	2358		64.9109	1375.13		64.9109	3103.75		64.9109	4110.13		64.9109	3121.88		64.9109	2617.87		64.9109	1944.97		64.9109	1356.56		64.9109	2182.31					64.9109	3471.37		64.9109	2652.58		64.9109	3244.76		64.9109	3335.48
65.2404	3125.67		65.2404	3019.84		65.2404	2157		65.2404	2314		65.2404	1537.99		65.2404	3018.99		65.2404	4108.68		65.2404	2899.3		65.2404	2798.39		65.2404	1919.92		65.2404	1557.31		65.2404	2096.86					65.2404	3369.43		65.2404	2871.15		65.2404	3255.03		65.2404	3341.32
65.5699	2977.03		65.5699	3146.51		65.5699	2081		65.5699	2182		65.5699	1488.05		65.5699	3186.7		65.5699	4195.49		65.5699	2782.67		65.5699	3178.24		65.5699	2037.99		65.5699	1616.88		65.5699	2100.48					65.5699	3361.14		65.5699	3111.45		65.5699	3239.5		65.5699	3310.27
65.8994	3096.44		65.8994	3295.08		65.8994	1987		65.8994	2009		65.8994	1373.8		65.8994	3001.8		65.8994	4295.25		65.8994	2640.63		65.8994	3043.57		65.8994	1964.86		65.8994	1870.16		65.8994	2117					65.8994	3412.95		65.8994	3208.75		65.8994	3154.34		65.8994	3329.68
66.2289	3078.73		66.2289	3352.31		66.2289	1937		66.2289	1830		66.2289	1441.57		66.2289	3033.72		66.2289	4300.08		66.2289	2196.07		66.2289	3151.18		66.2289	1887.97		66.2289	2295.41		66.2289	2033.09					66.2289	3222.08		66.2289	3352.69		66.2289	3192.56		66.2289	3240.61
66.5584	3077.31		66.5584	3251.2		66.5584	1839		66.5584	1595		66.5584	1329.68		66.5584	2856.7		66.5584	4328		66.5584	1809.38		66.5584	3403.2		66.5584	1862.81		66.5584	2423.98		66.5584	2206.66					66.5584	3194.55		66.5584	3376.78		66.5584	3122.74		66.5584	3254.92
66.8879	2989.59		66.8879	3246.98		66.8879	1282		66.8879	1386		66.8879	1344.58		66.8879	2803.88		66.8879	3901.38		66.8879	1636.41		66.8879	3391.19		66.8879	1713.02		66.8879	2399.29		66.8879	2251.54					66.8879	3267.79		66.8879	3371.5		66.8879	3140.78		66.8879	3206.97
67.2174	3040.47		67.2174	3237.85		67.2174	1176		67.2174	1196		67.2174	1401.64		67.2174	2816.87		67.2174	2603.66		67.2174	1487.06		67.2174	3292.28		67.2174	1855.8		67.2174	2431.05		67.2174	2087.77					67.2174	3396.16		67.2174	3362.4		67.2174	3006.79		67.2174	3180.67
67.5469	3021.32		67.5469	3165.1		67.5469	1177		67.5469	1109		67.5469	1516.84		67.5469	2932.84		67.5469	2113.81		67.5469	1407.15		67.5469	3360.03		67.5469	1759.23		67.5469	2566.39		67.5469	2035.59					67.5469	3246.56		67.5469	3383.11		67.5469	3170.77		67.5469	3263.41
67.8764	3189.68		67.8764	3323.64		67.8764	1097		67.8764	1028		67.8764	1452.05		67.8764	2959.41		67.8764	1945.16		67.8764	1332.67		67.8764	3282.23		67.8764	1688.09		67.8764	2294.4		67.8764	2045.44					67.8764	3228.22		67.8764	3520.81		67.8764	3310.99		67.8764	3317.18
68.2059	3239.55		68.2059	3251.43		68.2059	1012		68.2059	1040		68.2059	1510.59		68.2059	3033.89		68.2059	1768.56		68.2059	1258.78		68.2059	3226.85		68.2059	1737.54		68.2059	2399.54		68.2059	2010.79					68.2059	3287.53		68.2059	3403.49		68.2059	3209.65		68.2059	3303.75
68.5354	3103.18		68.5354	3045.35		68.5354	1001		68.5354	1075		68.5354	1602.06		68.5354	2626.84								68.5354	3129.78		68.5354	1771.56		68.5354	2382.78		68.5354	2110.13					68.5354	3314.14		68.5354	3508.07		68.5354	3118.88		68.5354	3185.69
68.8649	3070.59		68.8649	3196.17		68.8649	1056		68.8649	1036		68.8649	1751.98		68.8649	2519.86								68.8649	2860.5		68.8649	1716.72		68.8649	2272.13		68.8649	1943.7					68.8649	3367.14		68.8649	3482.41		68.8649	3133.36		68.8649	3105.12
69.1944	3015.32		69.1944	2722.39		69.1944	1053		69.1944	1006		69.1944	1947.44		69.1944	2131.76								69.1944	2702.95		69.1944	1453.59		69.1944	2183.13		69.1944	1873.43					69.1944	3380.78		69.1944	3444.87		69.1944	3119.38		69.1944	3140.33
69.5239	3111.41		69.5239	1932.66								69.5239	2198.26		69.5239	1866.43								69.5239	1916.45		69.5239	1456.84		69.5239	2227.03		69.5239	1718.69					69.5239	3198.36		69.5239	3561.4		69.5239	3066.11		69.5239	3070.32
69.8534	3042.08		69.8534	1336.82								69.8534	2410.94		69.8534	1788.03								69.8534	1491.73		69.8534	1244.23		69.8534	2128.84		69.8534	1634.67					69.8534	3268.86		69.8534	3574.69		69.8534	3154.16		69.8534	2973.94
70.1829	2972.42		70.1829	1272.25								70.1829	3048.92		70.1829	1712.87								70.1829	1549.2		70.1829	1125.74		70.1829	1905.15		70.1829	1395.02					70.1829	3362.41		70.1829	3550.03		70.1829	3155.95		70.1829	2821.99
70.5124	2862.39		70.5124	1208.21								70.5124	3168.28		70.5124	1608.88								70.5124	1359.2		70.5124	1014.14		70.5124	1706.53		70.5124	1075.76					70.5124	3311.93		70.5124	3435.22		70.5124	2937.7		70.5124	2678.27
70.8419	2935.08		70.8419	1174.28								70.8419	3174.68		70.8419	1517								70.8419	1439.17		70.8419	863.709		70.8419	1491.3		70.8419	1065.91					70.8419	3282.06		70.8419	3538.41		70.8419	3157.08		70.8419	2281.24
71.1714	2932		71.1714	1225.85								71.1714	3569.65		71.1714	1399.6								71.1714	1341.85		71.1714	1058		71.1714	1344.62		71.1714	972.231					71.1714	3337.84		71.1714	3385.08		71.1714	2989.59		71.1714	1803.38
71.5009	2919.93		71.5009	1302.61								71.5009	3584.31		71.5009	1384.77								71.5009	1285.8		71.5009	880.043		71.5009	1289.98		71.5009	949.611					71.5009	3246.9		71.5009	3354.53		71.5009	3147.8		71.5009	1544.04
71.8304	2884.27		71.8304	1268.15								71.8304	3742.25		71.8304	1377.72								71.8304	1283.93		71.8304	902.137		71.8304	1204.57		71.8304	925.75					71.8304	3231.78		71.8304	3324.33		71.8304	3128.44		71.8304	1373.34
72.1599	2865.3		72.1599	1197.91								72.1599	3548.68		72.1599	1253.01								72.1599	1239.49		72.1599	889.846		72.1599	1226.85		72.1599	880.766					72.1599	3165.59		72.1599	3234.89		72.1599	3087.45		72.1599	1290.58
72.4894	2778.15		72.4894	1210.41								72.4894	3440.24		72.4894	1354.2								72.4894	1345.13		72.4894	871.906		72.4894	1188.76		72.4894	966.101					72.4894	3210.79		72.4894	3212.59		72.4894	2896.03		72.4894	1231.61
72.8189	2739.94		72.8189	1143.67								72.8189	3664.12		72.8189	1371.42								72.8189	1216.67		72.8189	914		72.8189	1178.22		72.8189	886.068					72.8189	3273.87		72.8189	3250.99		72.8189	2984.55		72.8189	1146.88
73.1484	2757.97		73.1484	1202.32								73.1484	3600.82		73.1484	1274.06								73.1484	1303.23		73.1484	971.846		73.1484	1077.64		73.1484	968.456					73.1484	3226.49		73.1484	3151.51		73.1484	3018.92		73.1484	1135.63
73.4779	2704.2		73.4779	1140.31								73.4779	3279.58		73.4779	1278.82								73.4779	1159.33		73.4779	941.769		73.4779	1121.75		73.4779	902.473					73.4779	3116.92		73.4779	3021.22		73.4779	2912.31		73.4779	1170.48
73.8074	2726.42		73.8074	1227.42								73.8074	3168.6		73.8074	1263.54								73.8074	1230.94		73.8074	855.795		73.8074	1091.22		73.8074	912.524					73.8074	2944.89		73.8074	2744.02		73.8074	2677.12		73.8074	1076.92
74.1369	2715.76		74.1369	1143.76								74.1369	2803.6		74.1369	1312								74.1369	1257		74.1369	890.308		74.1369	1241.23		74.1369	943.664					74.1369	2929.7		74.1369	2505.17		74.1369	2550.02		74.1369	1130.35
74.4663	2566.04		74.4663	1163.1								74.4663	2169.09		74.4663	1128.58								74.4663	1239.77		74.4663	926.282		74.4663	1068.2		74.4663	883.22					74.4663	2875.67		74.4663	2034.62		74.4663	2039.42		74.4663	1123.83
74.7958	2457.83		74.7958	1258								74.7958	1703.38		74.7958	1094.4								74.7958	1319.32		74.7958	856.231		74.7958	1086.27		74.7958	927.798					74.7958	2608.14		74.7958	1718.84		74.7958	1648.5		74.7958	1018.73
75.1253	2505.16											75.1253	1546.86		75.1253	1129.42								75.1253	1149.51		75.1253	785.923		75.1253	1128.92		75.1253	840.109					75.1253	2227.9		75.1253	1503.47		75.1253	1435.75		75.1253	1051.25
75.4548	2428.47											75.4548	1480.96		75.4548	1080.22								75.4548	1199.34		75.4548	875.444		75.4548	1130.47		75.4548	853.937					75.4548	1754.84		75.4548	1354.13		75.4548	1236.62		75.4548	1143.33
75.7843	2063.35											75.7843	1433.56		75.7843	994.68								75.7843	1142.56		75.7843	906.419		75.7843	1082.48		75.7843	893.645					75.7843	1512.74		75.7843	1266.86		75.7843	1167.13		75.7843	1101.55
76.1138	1795.78											76.1138	1372.25		76.1138	989.168								76.1138	1245.74		76.1138	935.949		76.1138	1057.56		76.1138	827.846					76.1138	1386.82		76.1138	1204.79		76.1138	1142.96		76.1138	1039.93
76.4433	1505.18											76.4433	1433.91		76.4433	1010.29								76.4433	1206.73		76.4433	961.556		76.4433	1126.4		76.4433	873.333					76.4433	1292.98		76.4433	1207.96		76.4433	1034.68		76.4433	1004.2
76.7728	1343.12											76.7728	1340.11		76.7728	912.392								76.7728	1199.67		76.7728	889.479		76.7728	1069.03								76.7728	1225.97		76.7728	1227.51		76.7728	1054.72		76.7728	1077.48
77.1023	1315.18											77.1023	1284.7		77.1023	970.648								77.1023	1256		77.1023	904		77.1023	1132								77.1023	1159.01		77.1023	1189.95		77.1023	1094.65		77.1023	1163.7
77.4318	1280.2											77.4318	1308.68		77.4318	904.56																							77.4318	1154.39		77.4318	1127.84		77.4318	986.072		77.4318	1131.33
77.7613	1278.48											77.7613	1372.82		77.7613	947.408																							77.7613	1100.38		77.7613	1207		77.7613	996.858		77.7613	1094.58
78.0908	1197.32											78.0908	1165.9		78.0908	961.88																							78.0908	1091.35		78.0908	1202.89		78.0908	1048.79		78.0908	1124.13
78.4203	1165.4											78.4203	1375.89		78.4203	954.656																							78.4203	1069.42		78.4203	1138.93		78.4203	991.924		78.4203	1098.88
78.7498	1243.63											78.7498	1343.26		78.7498	961.8																							78.7498	1040.55		78.7498	1128.42		78.7498	978.811		78.7498	1096.24
79.0793	1188.18											79.0793	1225		79.0793	906.44																							79.0793	1071.12		79.0793	1146.07		79.0793	1070.91		79.0793	1076.22
79.4088	1172.39											79.4088	1185.58		79.4088	942.08																							79.4088	1051.64		79.4088	1219.55		79.4088	995.11		79.4088	1013.85
79.7383	1186.59											79.7383	1246.28		79.7383	911.976																							79.7383	1073.91		79.7383	1185.63		79.7383	1037.66		79.7383	1065.56
80.0678	1132.42											80.0678	1289.94		80.0678	945.352																							80.0678	1075.98		80.0678	1118.65		80.0678	1010.12		80.0678	1073.25
80.3973	1130.92											80.3973	1238.59		80.3973	987.016																							80.3973	1053.23		80.3973	1132.65		80.3973	1049.27		80.3973	998.174
80.7268	1153.41											80.7268	1241.12		80.7268	983.24																							80.7268	1055.58		80.7268	1097.44		80.7268	971.221		80.7268	998.962
81.0563	1218.44											81.0563	1284.73		81.0563	969.52																							81.0563	1048.1		81.0563	1096.56		81.0563	978.549		81.0563	1047.58
81.3858	1182.6											81.3858	1269.4		81.3858	956.288																							81.3858	1087.47		81.3858	1110.46		81.3858	969.966		81.3858	1045.03
81.7153	1162.66											81.7153	1148.69		81.7153	952.032																							81.7153	1090.15		81.7153	1102.34		81.7153	1012.86		81.7153	1063.36
82.0448	1208.59											82.0448	1191.02		82.0448	889.24																							82.0448	1003.4		82.0448	1106.12		82.0448	1036.05		82.0448	1021.86
82.3743	1221.56											82.3743	1189		82.3743	819																							82.3743	1015.76		82.3743	1208.56		82.3743	961.548		82.3743	975.242
82.7038	1147.2																																						82.7038	1022.74		82.7038	1220.03		82.7038	1085.82		82.7038	1029.44
83.0333	1135.15																																						83.0333	1025.93		83.0333	1101.57		83.0333	957.114		83.0333	1086.3
83.3628	1146.37																																						83.3628	1043.56		83.3628	1169.33		83.3628	1049.67		83.3628	1054.33
83.6923	1173.85
84.0218	1194.69
84.3513	1194.07
84.6808	1220.63
85.0103	1230.51
85.3398	1224.42
85.6693	1167
85.9987	1162.88
86.3282	1135.83
86.6577	1190.14
86.9872	1100.78

## Sheet: Fig. 7c
Distance	Left branch intensity profile	Right branch intensity profile
0.8235	807	807
2.8005	804	805.333
4.7775	839.333	841
6.7545	825.167	848.667
8.7315	831	830.333
10.7085	870.833	849
12.6855	889.5	892.667
14.6625	907.667	907
16.6395	959.5	939.333
18.6165	969.333	957.833
20.5935	975	970.833
22.5705	1010.33	1019.83
24.5475	1064.17	1050.5
26.5245	1046.83	1064.67
28.5015	1091.33	1078.17
30.4785	1085.33	1087.33
32.4555	1134.33	1131.5
34.4325	1189.17	1168.33
36.4095	1203.83	1218.17
38.3865	1251.17	1250.67
40.3635	1317.83	1280.5
42.3405	1350.33	1294.83
44.3175	1386.17	1403.67
46.2945	1418.17	1418
48.2715	1505	1468.5
50.2485	1553	1542.33
52.2255	1634.5	1645.83
54.2025	1636.17	1673.5
56.1795	1634.5	1693.17
58.1562	1667.33	1650.5
60.133	1619.5	1644.67
62.11	1629.17	1682.83
64.087	1669	1683.17
66.064	1708	1704.83
68.041	1682.83	1727.33
70.018	1698.67	1715.67
71.995	1748.33	1742.83
73.972	1753.83	1727
75.949	1818.33	1740.33
77.926	1791.67	1776.17
79.903	1783.67	1746.17
81.88	1746.67	1818
83.857	1730.83	1902.17
85.834	1805.83	1887.67
87.811	1782.67	1919
89.788	1864.17	1921.17
91.765	1866.17	1920.83
93.742	1916.67	1995.67
95.719	1935.5	2021.83
97.696	1921	2083.33
99.673	1965.67	2092.33
101.65	2013	2095.67
103.627	2027.83	2141.33
105.604	2070.67	2190.5
107.581	2089.33	2244.83
109.558	2178	2209.67
111.535	2236.17	2328.03
113.512	2270.5	2411.73
115.489	2298.5	2468.92
117.466	2387.5	2434.7

[truncated: 4 more sheets: Fig. 7e, Fig. 7g, Fig. 8c, Supplementary figure 1]
